# Supplementary material for: A single amino acid residue substitution in BraA04g017190.3C, a histone methyltransferase, results in premature bolting in Chinese cabbage (Brassica rapa L. ssp. Pekinensis)
Source: BMC Plant Biol. 2021 Aug 13;21:373. doi: 10.1186/s12870-021-03153-9 (PMC8361648; doi:10.1186/s12870-021-03153-9)
Supplement: Supplementary file 2 — Additional file 2: Table S1. Summary of sequencing data quality by MutMap analysis. Table S2. Summary of sequencing depth and coverage statistics by MutMap analysis. Table S3. Genotyping results of the six SNPs (3,407,432, 6,258,734, 13,129,878, 18,591,168, 20,708,40 and 21,580,928). Table S4. Summary of sequencing data quality by transcriptome profiling. Table S5. Summary of read statistics by transcriptome profiling. Table S6. List of 1,906 DEGs identified by transcriptome profiling. Table S7. List of specifically expressed genes identified by transcriptome profiling. Table S8. List of significantly enriched GO terms identified by transcriptome profiling. Table S9. List of significantly enriched KEGG metabolic pathways. Table S10. Information on genes associated with flowering time regulation identified by transcriptome profiling. Table S11. Primers used for qRT-PCR. [file 12870_2021_3153_MOESM2_ESM.xlsx]

## Sheet: Table S1
Table S1 Summary of sequencing data quality by MutMap analysis
Sample	Raw base(bp)	Clean base (bp)	effective rate (%)	Error rate (%)	Q20 (%)	Q30 (%)	GC content (%)
‘FT’	19008039000	18982906500	99.87	0.03	97.13	92	38.78
ebm3	9189593100	9189404400	100	0.01	96.84	93.12	42.77
F2_ebm3	20548952063	20548790963	100	0.03	93.69	88.04	37.55

## Sheet: Table S2
Table S2 Summary of sequencing depth and coverage statistics by MutMap analysis
Sample	Mapped reads	Total reads	Mapping rate (%)	Average depth (X)	Coverage at least 1X(%)	Coverage at least 4X(%)
‘FT’	123952696	126552710	97.95	48	92.68	90.61
ebm3	50374865	51733592	97.37	22.46	87.5	78.18
F2_ebm3	48217745	49551242	97.31	21.17	88.76	79.85

## Sheet: Table S3
Table S3 Genotyping results of the six SNPs (3,407,432, 6,258,734, 13,129,878, 18,591,168, 20,708,40 and 21,580,928)
F2 populaiton	Phenotype	Genotype-SNP 3,407,432	Genotype-SNP 6,258,734	Genotype-SNP 13,129,878	Genotype-SNP 18,591,168	Genotype-SNP 20,708,402	Genotype-SNP 21,580,928
1	early bolting	A:A	T:T	T:T	T:T	A:A	T:T
2	early bolting	A:A	T:T	T:T	T:T	A:A	T:T
3	early bolting	A:A	T:T	T:T	T:T	A:A	T:T
4	early bolting	A:A	T:T	T:T	C:T	G:A	C:T
5	early bolting	A:A	T:T	T:T	T:T	A:A	T:T
6	early bolting	A:A	T:T	T:T	T:T	A:A	T:T
7	early bolting	A:A	T:T	T:T	T:T	A:A	T:T
8	early bolting	G:A	G:T	T:T	T:T	A:A	T:T
9	early bolting	G:A	T:T	T:T	T:T	A:A	T:T
10	early bolting	A:A	T:T	T:T	T:T	A:A	T:T
11	early bolting	A:A	T:T	T:T	T:T	A:A	C:T
12	early bolting	A:A	T:T	T:T	T:T	A:A	T:T
13	early bolting	G:A	G:T	T:T	T:T	A:A	T:T
14	early bolting	A:A	T:T	T:T	T:T	A:A	T:T
15	early bolting	A:A	T:T	T:T	T:T	G:A	C:T
16	early bolting	A:A	T:T	T:T	T:T	A:A	T:T
17	early bolting	A:A	T:T	T:T	T:T	A:A	T:T
18	early bolting	A:A	T:T	T:T	T:T	A:A	T:T
19	early bolting	G:A	T:T	T:T	T:T	A:A	T:T
20	early bolting	A:A	T:T	T:T	T:T	A:A	T:T
21	early bolting	A:A	T:T	T:T	T:T	A:A	T:T
22	early bolting	G:A	G:T	T:T	T:T	A:A	T:T
23	early bolting	A:A	T:T	T:T	T:T	A:A	T:T
24	early bolting	A:A	T:T	T:T	T:T	G:A	C:T
25	early bolting	A:A	T:T	T:T	T:T	A:A	T:T
26	early bolting	A:A	T:T	T:T	T:T	A:A	T:T
27	early bolting	A:A	T:T	T:T	T:T	A:A	T:T
28	early bolting	A:A	T:T	T:T	T:T	A:A	T:T
29	early bolting	A:A	T:T	T:T	T:T	A:A	C:T
30	early bolting	A:A	T:T	T:T	C:T	G:A	C:T
31	early bolting	A:A	T:T	T:T	T:T	A:A	T:T
32	early bolting	A:A	T:T	T:T	T:T	A:A	T:T
33	early bolting	A:A	T:T	T:T	T:T	A:A	T:T
34	early bolting	A:A	T:T	T:T	T:T	A:A	T:T
35	early bolting	A:A	T:T	T:T	T:T	A:A	T:T
36	early bolting	A:A	T:T	T:T	T:T	A:A	T:T
37	early bolting	G:A	G:T	T:T	T:T	A:A	T:T
38	early bolting	A:A	T:T	T:T	T:T	A:A	T:T
39	early bolting	A:A	T:T	T:T	T:T	A:A	C:T
40	early bolting	A:A	T:T	T:T	T:T	A:A	T:T
41	early bolting	A:A	T:T	T:T	T:T	A:A	T:T
42	early bolting	A:A	T:T	T:T	T:T	A:A	T:T
43	early bolting	A:A	T:T	T:T	T:T	A:A	T:T
44	early bolting	A:A	T:T	T:T	T:T	A:A	T:T
45	early bolting	A:A	T:T	T:T	C:T	G:A	C:T
46	early bolting	A:A	T:T	T:T	T:T	A:A	T:T
47	early bolting	A:A	T:T	T:T	T:T	A:A	T:T
48	early bolting	A:A	T:T	T:T	T:T	A:A	T:T
49	early bolting	A:A	T:T	T:T	T:T	A:A	T:T
50	early bolting	A:A	T:T	T:T	T:T	A:A	C:T
51	early bolting	A:A	T:T	T:T	T:T	A:A	T:T
52	early bolting	A:A	T:T	T:T	T:T	A:A	T:T
53	early bolting	A:A	T:T	T:T	T:T	A:A	T:T
54	early bolting	A:A	T:T	T:T	T:T	A:A	T:T
55	early bolting	A:A	T:T	T:T	T:T	A:A	T:T
56	early bolting	A:A	T:T	T:T	T:T	A:A	T:T
57	early bolting	A:A	T:T	T:T	C:T	G:A	C:T
58	early bolting	A:A	T:T	T:T	T:T	A:A	T:T
59	early bolting	A:A	T:T	T:T	T:T	A:A	T:T
60	early bolting	A:A	T:T	T:T	T:T	A:A	T:T
61	early bolting	G:A	T:T	T:T	T:T	A:A	T:T
62	early bolting	A:A	T:T	T:T	T:T	A:A	T:T
63	early bolting	A:A	T:T	T:T	T:T	A:A	T:T
64	early bolting	A:A	T:T	T:T	T:T	A:A	T:T
65	early bolting	A:A	T:T	T:T	T:T	A:A	T:T
66	early bolting	A:A	T:T	T:T	C:T	G:A	C:T
67	early bolting	A:A	T:T	T:T	T:T	G:A	C:T
68	early bolting	A:A	T:T	T:T	T:T	A:A	T:T
69	early bolting	A:A	T:T	T:T	T:T	A:A	T:T
70	early bolting	A:A	T:T	T:T	T:T	A:A	T:T
71	early bolting	A:A	T:T	T:T	T:T	A:A	T:T
72	early bolting	A:A	T:T	T:T	T:T	A:A	T:T
73	early bolting	A:A	T:T	T:T	T:T	A:A	T:T
74	early bolting	A:A	T:T	T:T	T:T	A:A	T:T
75	early bolting	A:A	T:T	T:T	T:T	A:A	T:T
76	early bolting	A:A	T:T	T:T	T:T	A:A	T:T
77	early bolting	A:A	T:T	T:T	T:T	A:A	T:T
78	early bolting	A:A	T:T	T:T	T:T	A:A	T:T
79	early bolting	A:A	T:T	T:T	T:T	A:A	T:T
80	early bolting	A:A	T:T	T:T	T:T	A:A	T:T
81	early bolting	A:A	T:T	T:T	T:T	A:A	C:T
82	early bolting	A:A	T:T	T:T	T:T	A:A	T:T
83	early bolting	A:A	T:T	T:T	T:T	A:A	T:T
84	early bolting	A:A	T:T	T:T	C:T	G:A	C:T
85	early bolting	A:A	T:T	T:T	T:T	A:A	T:T
86	early bolting	A:A	T:T	T:T	T:T	A:A	T:T
87	early bolting	A:A	T:T	T:T	T:T	A:A	T:T
88	early bolting	A:A	T:T	T:T	T:T	A:A	T:T
89	early bolting	A:A	T:T	T:T	T:T	A:A	T:T
90	early bolting	A:A	T:T	T:T	T:T	A:A	T:T
91	early bolting	A:A	T:T	T:T	T:T	A:A	T:T
92	early bolting	A:A	T:T	T:T	T:T	A:A	T:T
93	early bolting	A:A	T:T	T:T	T:T	A:A	T:T
94	early bolting	A:A	T:T	T:T	T:T	A:A	T:T
95	early bolting	A:A	T:T	T:T	T:T	G:A	C:T
96	early bolting	A:A	T:T	T:T	T:T	A:A	T:T
97	early bolting	A:A	T:T	T:T	T:T	A:A	T:T
98	early bolting	A:A	T:T	T:T	T:T	A:A	T:T
99	early bolting	A:A	T:T	T:T	T:T	A:A	T:T
100	early bolting	A:A	T:T	T:T	T:T	A:A	T:T
101	early bolting	A:A	T:T	T:T	T:T	A:A	T:T
102	early bolting	A:A	T:T	T:T	T:T	A:A	T:T
103	early bolting	A:A	T:T	T:T	T:T	A:A	T:T
104	early bolting	A:A	T:T	T:T	T:T	A:A	T:T
105	early bolting	A:A	T:T	T:T	T:T	A:A	T:T
106	early bolting	A:A	T:T	T:T	C:T	G:A	C:T
107	early bolting	A:A	T:T	T:T	T:T	A:A	T:T
108	early bolting	A:A	T:T	T:T	T:T	A:A	T:T
109	early bolting	A:A	T:T	T:T	T:T	A:A	T:T
110	early bolting	A:A	T:T	T:T	T:T	A:A	T:T
111	early bolting	A:A	T:T	T:T	T:T	A:A	T:T
112	early bolting	A:A	T:T	T:T	T:T	A:A	T:T
113	early bolting	A:A	T:T	T:T	T:T	A:A	T:T
114	early bolting	A:A	T:T	T:T	T:T	A:A	T:T
115	early bolting	A:A	T:T	T:T	T:T	A:A	T:T
116	early bolting	A:A	T:T	T:T	T:T	A:A	T:T
117	early bolting	A:A	T:T	T:T	T:T	A:A	T:T
118	early bolting	A:A	T:T	T:T	T:T	A:A	T:T
119	early bolting	A:A	T:T	T:T	T:T	A:A	T:T
120	early bolting	A:A	T:T	T:T	T:T	A:A	T:T
121	early bolting	A:A	T:T	T:T	T:T	A:A	T:T
122	early bolting	A:A	T:T	T:T	T:T	A:A	T:T
123	early bolting	A:A	T:T	T:T	T:T	A:A	T:T
124	early bolting	A:A	T:T	T:T	T:T	A:A	T:T
125	early bolting	A:A	T:T	T:T	T:T	A:A	T:T
126	early bolting	A:A	T:T	T:T	T:T	A:A	T:T
127	early bolting	A:A	T:T	T:T	T:T	A:A	T:T
128	early bolting	A:A	T:T	T:T	T:T	A:A	T:T
129	early bolting	A:A	T:T	T:T	T:T	A:A	T:T
130	early bolting	A:A	T:T	T:T	T:T	G:A	C:T
131	early bolting	A:A	T:T	T:T	T:T	A:A	T:T
132	early bolting	A:A	T:T	T:T	T:T	A:A	T:T
133	early bolting	A:A	T:T	T:T	T:T	A:A	T:T
134	early bolting	A:A	T:T	T:T	T:T	A:A	T:T
135	early bolting	A:A	T:T	T:T	T:T	A:A	T:T
136	early bolting	A:A	T:T	T:T	T:T	A:A	T:T
137	early bolting	A:A	T:T	T:T	T:T	A:A	T:T
138	early bolting	A:A	T:T	T:T	T:T	A:A	T:T
139	early bolting	A:A	T:T	T:T	T:T	A:A	T:T
140	early bolting	A:A	T:T	T:T	T:T	A:A	T:T
141	early bolting	A:A	T:T	T:T	T:T	A:A	T:T
142	early bolting	G:A	T:T	T:T	T:T	A:A	T:T
143	early bolting	A:A	T:T	T:T	T:T	A:A	T:T
144	early bolting	G:A	G:T	T:T	T:T	A:A	T:T
145	early bolting	A:A	T:T	T:T	T:T	A:A	T:T
146	early bolting	A:A	T:T	T:T	T:T	G:A	C:T
147	early bolting	A:A	T:T	T:T	T:T	A:A	T:T
148	early bolting	A:A	T:T	T:T	T:T	A:A	T:T
149	early bolting	A:A	T:T	T:T	T:T	A:A	T:T
150	early bolting	G:A	G:T	T:T	T:T	A:A	T:T
151	early bolting	A:A	T:T	T:T	T:T	A:A	T:T
152	early bolting	G:A	T:T	T:T	T:T	A:A	T:T
153	early bolting	A:A	T:T	T:T	T:T	A:A	T:T
154	early bolting	A:A	T:T	T:T	C:T	G:A	C:T
155	early bolting	A:A	T:T	T:T	T:T	A:A	T:T
156	early bolting	A:A	T:T	T:T	T:T	A:A	T:T
157	early bolting	G:A	G:T	T:T	T:T	A:A	T:T
158	early bolting	A:A	T:T	T:T	T:T	A:A	T:T
159	early bolting	A:A	T:T	T:T	T:T	A:A	T:T
160	early bolting	A:A	T:T	T:T	T:T	A:A	T:T
161	early bolting	A:A	T:T	T:T	T:T	A:A	C:T
162	early bolting	A:A	T:T	T:T	T:T	A:A	T:T
163	early bolting	A:A	T:T	T:T	T:T	A:A	T:T
164	early bolting	A:A	T:T	T:T	T:T	A:A	T:T
165	early bolting	G:A	G:T	T:T	T:T	A:A	T:T
166	early bolting	A:A	T:T	T:T	T:T	A:A	T:T
167	early bolting	A:A	T:T	T:T	T:T	A:A	T:T
168	early bolting	G:A	T:T	T:T	T:T	A:A	T:T
169	early bolting	A:A	T:T	T:T	T:T	A:A	T:T
170	early bolting	G:A	T:T	T:T	T:T	A:A	T:T
171	early bolting	A:A	T:T	T:T	T:T	A:A	T:T
172	early bolting	A:A	T:T	T:T	T:T	A:A	T:T
173	early bolting	A:A	T:T	T:T	T:T	A:A	T:T
174	early bolting	A:A	T:T	T:T	T:T	A:A	T:T
175	early bolting	G:A	G:T	T:T	T:T	A:A	T:T
176	early bolting	G:A	T:T	T:T	T:T	A:A	T:T
177	early bolting	A:A	T:T	T:T	T:T	A:A	T:T
178	early bolting	A:A	T:T	T:T	T:T	A:A	T:T
179	early bolting	A:A	T:T	T:T	T:T	A:A	T:T
180	early bolting	A:A	T:T	T:T	T:T	A:A	T:T
181	early bolting	A:A	T:T	T:T	C:T	G:A	C:T
182	early bolting	A:A	T:T	T:T	T:T	A:A	T:T
183	early bolting	A:A	T:T	T:T	T:T	A:A	T:T
184	early bolting	G:A	G:T	T:T	T:T	A:A	T:T
185	early bolting	A:A	T:T	T:T	T:T	A:A	T:T
186	early bolting	A:A	T:T	T:T	T:T	A:A	T:T
187	early bolting	A:A	T:T	T:T	T:T	A:A	T:T
188	early bolting	G:A	T:T	T:T	T:T	A:A	T:T
189	early bolting	A:A	T:T	T:T	T:T	A:A	T:T
190	early bolting	A:A	T:T	T:T	T:T	A:A	T:T
191	early bolting	A:A	T:T	T:T	T:T	A:A	T:T
192	early bolting	A:A	T:T	T:T	T:T	A:A	T:T
193	early bolting	A:A	T:T	T:T	T:T	A:A	T:T
194	early bolting	G:A	G:T	T:T	T:T	A:A	T:T
195	early bolting	A:A	T:T	T:T	T:T	A:A	T:T
196	early bolting	A:A	T:T	T:T	T:T	A:A	T:T
197	early bolting	A:A	T:T	T:T	T:T	A:A	C:T
198	early bolting	A:A	T:T	T:T	T:T	A:A	T:T
199	early bolting	A:A	T:T	T:T	T:T	A:A	T:T
200	early bolting	A:A	T:T	T:T	T:T	A:A	T:T

## Sheet: Table S4
Table S4 Summary of sequencing data quality by transcriptome profiling
Sample	Raw data	Valid data	Valid Ratio	Q20 (%)	Q30 (%)	GC content (%)
ebm3-1	43028758	6.45G	42683230	6.40G	99.2	99.92
ebm3-2	50363180	7.55G	45431284	6.81G	90.21	99.93
ebm3-3	46280698	6.94G	45869488	6.88G	99.11	99.91
‘FT’-1	48278780	7.24G	44928070	6.74G	93.06	99.94
‘FT’-2	49018892	7.35G	45246376	6.79G	92.3	99.94
‘FT’-3	51549450	7.73G	47862412	7.18G	92.85	99.94

## Sheet: Table S5
Table S5 Summary of read statistics by transcriptome profiling
Sample	Valid reads	Mapped reads	Unique Mapped	Multi Mapped	PE Mapped	Reads map to sense strand	Reads map to antisense strand	Non-splice reads	Splice reads
ebm3-1	42683230	36336515	29538963	6797552	34245466	17766465	17606453	20206500	15166418
		0.8513	0.6921	0.1593	0.8023	0.4162	0.4125	0.4734	0.3553
ebm3-2	45431284	38540604	31297572	7243032	36343060	18842704	18673072	21493982	16021794
		0.8483	0.6889	0.1594	0.8	0.4148	0.411	0.4731	0.3527
ebm3-3	45869488	38787263	31509795	7277468	36503888	18891375	18721305	21516298	16096382
		0.8456	0.6869	0.1587	0.7958	0.4119	0.4081	0.4691	0.3509
‘FT’-1	44928070	38553769	31035713	7518056	36120096	18783293	18603824	20928607	16458510
		0.8581	0.6908	0.1673	0.804	0.4181	0.4141	0.4658	0.3663
‘FT’-2	45246376	38813005	31270201	7542804	36368090	18949129	18757502	21058141	16648490
		0.8578	0.6911	0.1667	0.8038	0.4188	0.4146	0.4654	0.368
‘FT’-3	47862412	40892178	32954061	7938117	38238178	19921976	19708988	22205745	17425219
		0.8544	0.6885	0.1659	0.7989	0.4162	0.4118	0.4639	0.3641

## Sheet: Table S6
Table S6 List of 1,906 DEGs identified by transcriptome profiling
Gene_id	Gene_name	Transcript_id	GO	KEGG	KO_ENTRY	EC	Description	FPKM.EB1	FPKM.EB2	FPKM.EB3	FPKM.WT1	FPKM.WT2	FPKM.WT3	fc	log2(fc)	pval	qval	Regulation	Significant
MSTRG.12800	BraA08g014100.3C	BraA08g014100.3C	GO:0003746(translation elongation factor activity);GO:0003924(GTPase activity);GO:0005515(protein binding);GO:0005525(GTP binding);GO:0005634(nucleus);GO:0005730(nucleolus);GO:0005739(mitochondrion);GO:0005829(cytosol);GO:0009295(nucleoid);GO:0009507(chloroplast);GO:0009534(chloroplast thylakoid);GO:0009535(chloroplast thylakoid membrane);GO:0009536(plastid);GO:0009570(chloroplast stroma);GO:0009…	03013(RNA transport)	K03231	NA	PREDICTED: elongation factor Tu, chloroplastic [Raphanus sativus]	0	0	0	135.429	134.739	140.531	-inf	-inf	0	0	down	yes
MSTRG.16084	BraA09g061270.3C	BraA09g061270.3C	GO:0005506(iron ion binding);GO:0005886(plasma membrane);GO:0016709(oxidoreductase activity, acting on paired donors, with incorporation or reduction of molecular oxygen, NAD(P)H as one donor, and incorporation of one atom of oxygen);GO:0019825(oxygen binding);GO:0020037(heme binding);GO:0044550(secondary metabolite biosynthetic process);GO:0055114(oxidation-reduction process)	00903(Limonene and pinene degradation);00945(Stilbenoid, diarylheptanoid and gingerol biosynthesis)	K00517	NA	PREDICTED: cytochrome P450 77A3 [Brassica rapa]	0	0	0	44.6012	46.4368	46.921	-inf	-inf	3.99049e-294	4.22533e-290	down	yes
MSTRG.14694	BraA09g025620.3C	BraA09g025620.3C	GO:0006754(ATP biosynthetic process);GO:0009507(chloroplast);GO:0009534(chloroplast thylakoid);GO:0009535(chloroplast thylakoid membrane);GO:0009544(chloroplast ATP synthase complex);GO:0009579(thylakoid);GO:0009772(photosynthetic electron transport in photosystem II);GO:0009941(chloroplast envelope);GO:0015986(ATP synthesis coupled proton transport);GO:0016020(membrane);GO:0030234(enzyme regulat…	00190(Oxidative phosphorylation);00195(Photosynthesis)	K02115	NA	PREDICTED: ATP synthase gamma chain 1, chloroplastic-like [Brassica rapa]	0	0	0	57.3667	60.3264	59.9695	-inf	-inf	5.03574e-283	3.55473e-279	down	yes
MSTRG.293	BraA01g005770.3C	MSTRG.293.1	NA	NA	NA	NA		0.00305	0	0	47.0424	36.0454	40.8556	2.4608e-05	-15.3105	1.66739e-268	8.82758e-265	down	yes
MSTRG.5563	BraA03g052350.3C	BraA03g052350.3C	GO:0009641(shade avoidance);GO:0046910(pectinesterase inhibitor activity)	00040(Pentose and glucuronate interconversions);00500(Starch and sucrose metabolism)	K01051	EC:3.1.1.11	PREDICTED: 21 kDa protein-like [Brassica rapa]	0	0	0	99.5832	99.5241	94.0146	-inf	-inf	8.55735e-252	3.62438e-248	down	yes
MSTRG.9801	BraA06g024820.3C	BraA06g024820.3C	GO:0005774(vacuolar membrane);GO:0005886(plasma membrane);GO:0016020(membrane);GO:0031225(anchored component of membrane);GO:0046658(anchored component of plasma membrane)	03015(mRNA surveillance pathway)	K03456	NA	PREDICTED: fasciclin-like arabinogalactan protein 2 [Brassica rapa]	45.4222	50.7431	44.271	0	0	0	inf	inf	1.25697e-230	4.43648e-227	up	yes
MSTRG.10188	BraA06g034100.3C	BraA06g034100.3C	GO:0005783(endoplasmic reticulum);GO:0016021(integral component of membrane)	NA	NA	NA	PREDICTED: myosin-10 [Brassica rapa]	20.6545	18.7287	17.3447	0	0	0	inf	inf	5.33454e-143	1.61385e-139	up	yes
MSTRG.10150	BraA06g033230.3C	BraA06g033230.3C	GO:0005634(nucleus);GO:0005829(cytosol);GO:0005886(plasma membrane);GO:0006629(lipid metabolic process);GO:0009536(plastid);GO:0009741(response to brassinosteroid);GO:0009742(brassinosteroid mediated signaling pathway);GO:0019210(kinase inhibitor activity)	NA	NA	NA	PREDICTED: probable membrane-associated kinase regulator 1 [Brassica rapa]	0	0	0	36.5016	31.3442	39.3334	-inf	-inf	7.3109e-143	1.93529e-139	down	yes
MSTRG.16316	BraA09g066480.3C	BraA09g066480.3C;MSTRG.16316.2	GO:0003824(catalytic activity);GO:0005506(iron ion binding);GO:0005739(mitochondrion);GO:0006633(fatty acid biosynthetic process);GO:0016021(integral component of membrane);GO:0016491(oxidoreductase activity);GO:0055114(oxidation-reduction process)	00073(Cutin, suberine and wax biosynthesis)	K15404	EC:4.1.99.5	BnaCnng09200D [Brassica napus]	19.0788	19.7524	19.1613	0.988864	1.07217	0.858342	19.8647	4.31213	8.72362e-106	2.05267e-102	up	yes
MSTRG.551	BraA01g010430.3C	MSTRG.551.1;MSTRG.551.2;BraA01g010430.3C;MSTRG.551.3	GO:0005515(protein binding)	NA	NA	NA	AGAMOUS [Brassica juncea]	24.8348	25.4278	24.5584	0.135517	0.100387	0.21404	166.29	7.37756	1.74186e-92	3.68873e-89	up	yes
MSTRG.4623	BraA03g028740.3C	MSTRG.4623.1	NA	NA	NA	NA		53.8925	55.5861	57.9477	4.83071	4.81919	4.00808	12.2585	3.61571	1.02701e-91	1.97718e-88	up	yes
MSTRG.5396	BraA03g047100.3C	BraA03g047100.3C;MSTRG.5396.1	GO:0005794(Golgi apparatus);GO:0008150(biological_process);GO:0016757(transferase activity, transferring glycosyl groups);GO:0016759(cellulose synthase activity);GO:0046527(glucosyltransferase activity)	NA	NA	NA	PREDICTED: probable mannan synthase 1 [Brassica rapa]	71.5982	64.2603	70.4896	8.50894	8.0183	8.01331	8.40845	3.07184	2.12839e-80	3.75608e-77	up	yes
MSTRG.8000	BraA05g027600.3C	BraA05g027600.3C	GO:0003824(catalytic activity);GO:0004084(branched-chain-amino-acid transaminase activity);GO:0005737(cytoplasm);GO:0005829(cytosol);GO:0009081(branched-chain amino acid metabolic process);GO:0009416(response to light stimulus);GO:0009611(response to wounding);GO:0010326(methionine-oxo-acid transaminase activity);GO:0019761(glucosinolate biosynthetic process)	01210(2-Oxocarboxylic acid metabolism);01230(Biosynthesis of amino acids);00270(Cysteine and methionine metabolism);00280(Valine, leucine and isoleucine degradation);00290(Valine, leucine and isoleucine biosynthesis);00770(Pantothenate and CoA biosynthesis)	K00826	EC:2.6.1.42	PREDICTED: methionine aminotransferase BCAT4 [Brassica rapa]	84.0102	81.2388	84.1547	9.27711	9.98925	10.12	8.48705	3.08526	2.56554e-76	4.17926e-73	up	yes
MSTRG.14467		MSTRG.14467.1	NA	NA	NA	NA		11.0557	11.5982	11.2767	0	0	0	inf	inf	4.74253e-70	7.17376e-67	up	yes
MSTRG.11351	BraA07g021370.3C	BraA07g021370.3C	GO:0005739(mitochondrion);GO:0008837(diaminopimelate epimerase activity);GO:0009089(lysine biosynthetic process via diaminopimelate);GO:0009507(chloroplast);GO:0009570(chloroplast stroma)	01230(Biosynthesis of amino acids);00300(Lysine biosynthesis)	K01778	EC:5.1.1.7	PREDICTED: diaminopimelate epimerase, chloroplastic-like [Brassica rapa]	4.5104	3.30434	2.58852	49.5258	49.4918	48.7516	0.0704021	-3.82824	6.25063e-64	8.82464e-61	down	yes
MSTRG.2763	BraA02g027270.3C	MSTRG.2763.1;BraA02g027270.3C	GO:0003674(molecular_function);GO:0005634(nucleus)	NA	NA	NA	PREDICTED: dormancy-associated protein homolog 3-like [Brassica rapa]	4.57359	6.21166	6.24256	58.0854	56.1277	57.7932	0.0989953	-3.3365	1.7381e-62	2.30049e-59	down	yes
MSTRG.5443	BraA03g048590.3C	BraA03g048590.3C;MSTRG.5443.2;MSTRG.5443.1	GO:0005515(protein binding)	03013(RNA transport);03015(mRNA surveillance pathway)	K14328	NA	PREDICTED: floral homeotic protein AGAMOUS isoform X2 [Brassica rapa]	20.64	19.3726	20.3832	0.187651	0.093933	0.217409	121.035	6.91929	7.15483e-59	8.91282e-56	up	yes
MSTRG.1627		MSTRG.1627.1	NA	NA	NA	NA		128.892	159.886	180.826	17.2692	17.0032	21.2039	8.46495	3.0815	1.58945e-58	1.86999e-55	up	yes
MSTRG.13336	BraA08g027750.3C	BraA08g027750.3C	GO:0004096(catalase activity);GO:0005515(protein binding);GO:0005618(cell wall);GO:0005634(nucleus);GO:0005739(mitochondrion);GO:0005773(vacuole);GO:0005777(peroxisome);GO:0005886(plasma membrane);GO:0006979(response to oxidative stress);GO:0006995(cellular response to nitrogen starvation);GO:0009409(response to cold);GO:0009416(response to light stimulus);GO:0009506(plasmodesma);GO:0009507(chlor…	01200(Carbon metabolism);00630(Glyoxylate and dicarboxylate metabolism);00380(Tryptophan metabolism);04146(Peroxisome)	K03781	EC:1.11.1.6	PREDICTED: catalase-3 [Brassica rapa]	16.7312	16.2713	18.9083	94.67	93.8277	96.5781	0.182095	-2.45724	2.47488e-58	2.75845e-55	down	yes
MSTRG.12949	BraA08g018260.3C	BraA08g018260.3C	GO:0005576(extracellular region);GO:0005615(extracellular space);GO:0016042(lipid catabolic process);GO:0050525(cutinase activity);GO:0052689(carboxylic ester hydrolase activity);GO:0090406(pollen tube)	00860(Porphyrin and chlorophyll metabolism);00900(Terpenoid backbone biosynthesis)	K10960	EC:1.3.1.83	PREDICTED: GDSL esterase/lipase At4g30140-like [Brassica rapa]	53.4081	65.2911	66.8354	8.52146	6.66418	6.17049	8.68765	3.11897	1.91597e-57	2.02872e-54	up	yes
MSTRG.7262	BraA05g005370.3C	MSTRG.7262.1;BraA05g005370.3C	GO:0000060(protein import into nucleus, translocation);GO:0003677(DNA binding);GO:0003700(transcription factor activity, sequence-specific DNA binding);GO:0005515(protein binding);GO:0005634(nucleus);GO:0005737(cytoplasm);GO:0006351(transcription, DNA-templated);GO:0008134(transcription factor binding);GO:0009409(response to cold);GO:0009739(response to gibberellin);GO:0009908(flower development)…	03060(Protein export)	K03217	NA	PREDICTED: MADS-box protein SOC1 [Brassica rapa]	15.6055	16.5089	15.4916	0.122516	0.162386	0.154945	108.233	6.758	5.44027e-57	5.48613e-54	up	yes
MSTRG.17051	BraA10g021080.3C	BraA10g021080.3C	GO:0004066(asparagine synthase (glutamine-hydrolyzing) activity);GO:0005737(cytoplasm);GO:0005829(cytosol);GO:0005886(plasma membrane);GO:0006529(asparagine biosynthetic process);GO:0006541(glutamine metabolic process);GO:0009733(response to auxin);GO:0010044(response to aluminum ion);GO:0042803(protein homodimerization activity)	NA	NA	NA	stem-specific protein TSJT1-like [Brassica rapa]	58.8062	65.9226	59.6058	306.676	314.891	305.724	0.198788	-2.3307	1.22688e-56	1.18098e-53	down	yes
MSTRG.15049		MSTRG.15049.1;MSTRG.15049.2	NA	NA	NA	NA		11.4384	8.78446	12.1462	0	0.0303988	0	1064.81	10.0564	1.62207e-56	1.49351e-53	up	yes
MSTRG.4407	BraA03g023760.3C	MSTRG.4407.1	NA	NA	NA	NA		6.85092	8.1493	6.40795	42.8615	43.5409	43.9941	0.164177	-2.60667	1.62271e-55	1.43184e-52	down	yes
MSTRG.13120	BraA08g022800.3C	MSTRG.13120.1;BraA08g022800.3C	NA	NA	NA	NA	PREDICTED: nucleolin 2-like isoform X1 [Brassica rapa]	22.3338	20.9748	20.535	2.54435	3.12575	2.64907	7.67427	2.94003	4.36362e-54	3.69634e-51	up	yes
MSTRG.3509	BraA03g004740.3C	BraA03g004740.3C	GO:0004470(malic enzyme activity);GO:0004471(malate dehydrogenase (decarboxylating) (NAD+) activity);GO:0004473(malate dehydrogenase (decarboxylating) (NADP+) activity);GO:0005618(cell wall);GO:0005774(vacuolar membrane);GO:0005829(cytosol);GO:0005886(plasma membrane);GO:0006108(malate metabolic process);GO:0008948(oxaloacetate decarboxylase activity);GO:0009051(pentose-phosphate shunt, oxidative…	01200(Carbon metabolism);00620(Pyruvate metabolism);00710(Carbon fixation in photosynthetic organisms)	K00029	EC:1.1.1.40	PREDICTED: NADP-dependent malic enzyme 2 [Brassica rapa]	46.324	45.9258	48.0712	206.23	211.188	207.598	0.224508	-2.15516	2.24304e-53	1.82696e-50	down	yes
MSTRG.3600	BraA03g006560.3C	BraA03g006560.3C;MSTRG.3600.1	GO:0005515(protein binding);GO:0005576(extracellular region);GO:0005886(plasma membrane);GO:0009651(response to salt stress);GO:0009737(response to abscisic acid);GO:0009739(response to gibberellin);GO:0009740(gibberellic acid mediated signaling pathway);GO:2000377(regulation of reactive oxygen species metabolic process)	NA	NA	NA	PREDICTED: gibberellin-regulated protein 14-like isoform X2 [Brassica napus]	28.0911	31.4964	27.952	148.294	138.584	133.829	0.208077	-2.26481	1.41972e-51	1.11353e-48	down	yes
MSTRG.3201	BraA02g042670.3C	MSTRG.3201.1;BraA02g042670.3C	GO:0003852(2-isopropylmalate synthase activity);GO:0009414(response to water deprivation);GO:0009507(chloroplast);GO:0009625(response to insect);GO:0010177(2-(2'-methylthio)ethylmalate synthase activity);GO:0019752(carboxylic acid metabolic process);GO:0019761(glucosinolate biosynthetic process)	01210(2-Oxocarboxylic acid metabolism);00966(Glucosinolate biosynthesis)	K15741	EC:2.3.3.-	2-isopropylmalate synthase, A genome specific 1 [Brassica juncea]	35.6962	35.0705	37.0896	6.96757	6.58451	5.63887	5.62016	2.49061	2.48859e-51	1.88218e-48	up	yes
MSTRG.7978	BraA05g027250.3C	BraA05g027250.3C	GO:0003677(DNA binding);GO:0005576(extracellular region);GO:0006508(proteolysis)	NA	NA	NA	PREDICTED: protein ASPARTIC PROTEASE IN GUARD CELL 2 [Brassica rapa]	11.7707	10.791	8.79738	0	0	0	inf	inf	2.12691e-50	1.55316e-47	up	yes
MSTRG.3183	BraA02g041960.3C	BraA02g041960.3C	GO:0002213(defense response to insect);GO:0003993(acid phosphatase activity);GO:0005773(vacuole);GO:0006979(response to oxidative stress);GO:0009507(chloroplast);GO:0009611(response to wounding);GO:0009625(response to insect);GO:0009753(response to jasmonic acid);GO:0022626(cytosolic ribosome);GO:0042538(hyperosmotic salinity response);GO:0045735(nutrient reservoir activity);GO:0046688(response t…	NA	NA	NA	PREDICTED: vegetative storage protein 2 [Brassica rapa]	47.0005	44.0139	49.5454	4.28492	5.25728	4.63438	9.91493	3.3096	3.68564e-49	2.60169e-46	up	yes
MSTRG.4408	BraA03g023790.3C	MSTRG.4408.1;BraA03g023790.3C	GO:0000060(protein import into nucleus, translocation);GO:0003677(DNA binding);GO:0003700(transcription factor activity, sequence-specific DNA binding);GO:0005515(protein binding);GO:0005634(nucleus);GO:0005737(cytoplasm);GO:0006351(transcription, DNA-templated);GO:0008134(transcription factor binding);GO:0009409(response to cold);GO:0009739(response to gibberellin);GO:0009908(flower development)…	03060(Protein export)	K03217	NA	PREDICTED: MADS-box protein SOC1-like isoform X1 [Brassica rapa]	22.219	17.4573	17.8505	0.457777	0.519833	0.281439	45.6906	5.51383	1.07338e-47	7.33255e-45	up	yes
MSTRG.4290	BraA03g021080.3C	MSTRG.4290.1;BraA03g021080.3C	GO:0004349(glutamate 5-kinase activity);GO:0004350(glutamate-5-semialdehyde dehydrogenase activity);GO:0005524(ATP binding);GO:0005737(cytoplasm);GO:0005739(mitochondrion);GO:0006561(proline biosynthetic process);GO:0006979(response to oxidative stress);GO:0009269(response to desiccation);GO:0009414(response to water deprivation);GO:0009507(chloroplast);GO:0009555(pollen development);GO:0009651(r…	01230(Biosynthesis of amino acids);00330(Arginine and proline metabolism)	K12657	EC:2.7.2.11;EC:1.2.1.41	PREDICTED: delta-1-pyrroline-5-carboxylate synthase A-like [Brassica rapa]	7.57623	6.93497	7.44201	34.5787	33.6775	32.708	0.217435	-2.20134	3.06346e-45	2.02734e-42	down	yes
MSTRG.13327	BraA08g027620.3C	BraA08g027620.3C	GO:0004197(cysteine-type endopeptidase activity);GO:0005615(extracellular space);GO:0005618(cell wall);GO:0005764(lysosome);GO:0005886(plasma membrane);GO:0006508(proteolysis);GO:0008233(peptidase activity);GO:0008234(cysteine-type peptidase activity);GO:0009507(chloroplast);GO:0010623(programmed cell death involved in cell development);GO:0051603(proteolysis involved in cellular protein cataboli…	04145(Phagosome)	K01365	EC:3.4.22.15	PREDICTED: cysteine protease XCP2 [Brassica rapa]	8.59026	9.72178	9.94064	48.8975	46.0237	46.7984	0.199356	-2.32658	1.48473e-44	9.52791e-42	down	yes
MSTRG.16772	BraA10g014120.3C	MSTRG.16772.1;BraA10g014120.3C	GO:0005634(nucleus)	NA	NA	NA	BnaA10g10470D [Brassica napus]	19.3232	17.3281	18.961	2.35185	2.12272	1.64771	9.08358	3.18326	4.73845e-44	2.95136e-41	up	yes
MSTRG.14194		MSTRG.14194.3;MSTRG.14194.5;MSTRG.14194.1;MSTRG.14194.2;MSTRG.14194.8;MSTRG.14194.4;MSTRG.14194.10;MSTRG.14194.7;MSTRG.14194.9;MSTRG.14194.6	NA	NA	NA	NA		72.3161	71.7419	72.3884	415.783	293.696	370.713	0.200378	-2.31921	8.47307e-43	5.12669e-40	down	yes
MSTRG.3366	BraA03g001470.3C	MSTRG.3366.1;BraA03g001470.3C	GO:0000977(RNA polymerase II regulatory region sequence-specific DNA binding);GO:0003677(DNA binding);GO:0003700(transcription factor activity, sequence-specific DNA binding);GO:0005634(nucleus);GO:0006351(transcription, DNA-templated);GO:0006355(regulation of transcription, DNA-templated);GO:0006357(regulation of transcription from RNA polymerase II promoter);GO:0010106(cellular response to iron…	NA	NA	NA	PREDICTED: transcription factor bHLH101 isoform X2 [Brassica rapa]	12.2155	11.0856	10.4664	0	0	0	inf	inf	5.15762e-42	3.03397e-39	up	yes
MSTRG.9479	BraA06g015210.3C	MSTRG.9479.1;MSTRG.9479.2;BraA06g015210.3C	GO:0004518(nuclease activity);GO:0005634(nucleus);GO:0009611(response to wounding)	NA	NA	NA	PREDICTED: bifunctional nuclease 2 [Brassica rapa]	12.2605	13.9615	13.4998	54.3938	57.1059	55.0539	0.238493	-2.06798	1.85771e-41	1.06326e-38	down	yes
MSTRG.16694	BraA10g012310.3C;BraA10g012300.3C	MSTRG.16694.1;BraA10g012310.3C;BraA10g012300.3C	GO:0005634(nucleus);GO:0005737(cytoplasm);GO:0005829(cytosol);GO:0005886(plasma membrane);GO:0009506(plasmodesma);GO:0009809(lignin biosynthetic process);GO:0030744(luteolin O-methyltransferase activity);GO:0030755(quercetin 3-O-methyltransferase activity);GO:0032259(methylation);GO:0033799(myricetin 3'-O-methyltransferase activity);GO:0046983(protein dimerization activity);GO:0047763(caffeate O-…	00940(Phenylpropanoid biosynthesis);00940(Phenylpropanoid biosynthesis)	K13066	EC:2.1.1.68	PREDICTED: flavone 3'-O-methyltransferase 1-like [Brassica rapa]	44.2084	45.5892	47.24	5.09614	5.93892	2.80642	9.9005	3.3075	2.06315e-40	1.14977e-37	up	yes
MSTRG.14986	BraA09g035940.3C	BraA09g035940.3C	GO:0003735(structural constituent of ribosome);GO:0005840(ribosome);GO:0006412(translation);GO:0009507(chloroplast);GO:0019843(rRNA binding);GO:0042254(ribosome biogenesis)	03010(Ribosome)	K02914	NA	PREDICTED: 50S ribosomal protein L34, chloroplastic-like [Brassica rapa]	155.821	186.797	50.584	1.88491	2.53881	2.93699	53.419	5.73928	3.49243e-40	1.89639e-37	up	yes
MSTRG.5609	BraA03g053700.3C	BraA03g053700.3C	GO:0005515(protein binding);GO:0009507(chloroplast);GO:0009534(chloroplast thylakoid);GO:0009535(chloroplast thylakoid membrane);GO:0009707(chloroplast outer membrane);GO:0009723(response to ethylene);GO:0009941(chloroplast envelope);GO:0015979(photosynthesis);GO:0015995(chlorophyll biosynthetic process);GO:0016020(membrane);GO:0016491(oxidoreductase activity);GO:0016630(protochlorophyllide reduc…	00860(Porphyrin and chlorophyll metabolism)	K00218	EC:1.3.1.33	PREDICTED: protochlorophyllide reductase B, chloroplastic-like [Brassica rapa]	52.2404	54.723	56.4452	216.671	202.248	209.647	0.25997	-1.94358	3.60825e-40	1.9103e-37	down	yes
MSTRG.1977	BraA02g005320.3C	BraA02g005320.3C	GO:0000287(magnesium ion binding);GO:0003862(3-isopropylmalate dehydrogenase activity);GO:0005737(cytoplasm);GO:0009098(leucine biosynthetic process);GO:0009507(chloroplast);GO:0009536(plastid);GO:0009570(chloroplast stroma);GO:0009651(response to salt stress);GO:0016616(oxidoreductase activity, acting on the CH-OH group of donors, NAD or NADP as acceptor);GO:0019761(glucosinolate biosynthetic pr…	01210(2-Oxocarboxylic acid metabolism);01230(Biosynthesis of amino acids);00660(C5-Branched dibasic acid metabolism);00290(Valine, leucine and isoleucine biosynthesis)	K00052	EC:1.1.1.85	PREDICTED: 3-isopropylmalate dehydrogenase 3, chloroplastic [Brassica rapa]	40.4968	39.9231	38.1519	6.98658	8.52312	7.27058	5.20502	2.3799	4.99504e-40	2.58e-37	up	yes
MSTRG.14391	BraA09g015770.3C	BraA09g015770.3C;MSTRG.14391.1	GO:0004497(monooxygenase activity);GO:0004499(N,N-dimethylaniline monooxygenase activity);GO:0005634(nucleus);GO:0019761(glucosinolate biosynthetic process);GO:0050660(flavin adenine dinucleotide binding);GO:0050661(NADP binding);GO:0055114(oxidation-reduction process);GO:0080102(3-methylthiopropyl glucosinolate S-oxygenase activity);GO:0080103(4-methylthiopropyl glucosinolate S-oxygenase activit…	00380(Tryptophan metabolism)	K11816	EC:1.14.13.168	PREDICTED: flavin-containing monooxygenase FMO GS-OX2 [Brassica rapa]	33.99	28.379	32.7424	6.36736	6.62971	7.19089	4.71129	2.23612	8.26767e-40	4.16868e-37	up	yes
MSTRG.6635	BraA04g022000.3C	MSTRG.6635.1	NA	NA	NA	NA		33.7964	33.2675	35.051	7.78273	8.45935	7.81985	4.24384	2.08537	1.47846e-39	7.28124e-37	up	yes
MSTRG.5499	BraA03g050240.3C	BraA03g050240.3C	GO:0006508(proteolysis);GO:0006869(lipid transport);GO:0008233(peptidase activity);GO:0008289(lipid binding)	NA	NA	NA	BnaA03g45350D [Brassica napus]	31.3087	36.4785	44.7769	4.61031	2.14338	3.09392	11.4306	3.51483	3.23729e-38	1.5581e-35	up	yes
MSTRG.6145	BraA04g007830.3C	MSTRG.6145.1	NA	NA	NA	NA		23.6287	31.5707	26.321	140.297	127.915	115.037	0.212709	-2.23305	1.23997e-36	5.83529e-34	down	yes
MSTRG.14995	BraA09g036360.3C	MSTRG.14995.2;BraA09g036360.3C	GO:0005634(nucleus)	NA	NA	NA	PREDICTED: auxin-repressed 12.5 kDa protein [Brassica oleracea var. oleracea]	19.4577	18.0376	17.9965	69.7412	78.885	70.2782	0.253498	-1.97995	3.05949e-36	1.4085e-33	down	yes
MSTRG.9464	BraA06g014980.3C	BraA06g014980.3C	GO:0005576(extracellular region);GO:0005783(endoplasmic reticulum);GO:0016021(integral component of membrane)	NA	NA	NA	PREDICTED: uncharacterized membrane protein At1g75140 [Brassica rapa]	0	0	0	5.02221	5.81133	5.88363	-inf	-inf	9.33172e-36	4.20463e-33	down	yes
MSTRG.16411	BraA10g002270.3C	BraA10g002270.3C;MSTRG.16411.1	GO:0004869(cysteine-type endopeptidase inhibitor activity);GO:0005634(nucleus)	NA	NA	NA	PREDICTED: uncharacterized protein LOC103844323 [Brassica rapa]	53.9886	57.6949	47.0607	10.1091	7.56325	6.79221	6.48875	2.69794	1.97182e-35	8.69942e-33	up	yes
MSTRG.1379	BraA01g036100.3C	MSTRG.1379.1;BraA01g036100.3C	GO:0004067(asparaginase activity);GO:0005737(cytoplasm);GO:0006508(proteolysis);GO:0006516(glycoprotein catabolic process);GO:0008798(beta-aspartyl-peptidase activity);GO:0033345(asparagine catabolic process via L-aspartate);GO:0051604(protein maturation)	00511(Other glycan degradation)	K01444	EC:3.5.1.26	PREDICTED: probable isoaspartyl peptidase/L-asparaginase 2 [Brassica rapa]	50.4471	47.8808	48.0528	13.4297	11.7041	12.416	3.89831	1.96285	4.9082e-35	2.12124e-32	up	yes
MSTRG.10396		MSTRG.10396.1	NA	NA	NA	NA		10.4653	10.4535	9.62937	0.3498	0.285217	0.193473	36.8721	5.20446	2.02061e-34	8.55808e-32	up	yes
MSTRG.3187	BraA02g042070.3C	BraA02g042070.3C	GO:0002229(defense response to oomycetes);GO:0002239(response to oomycetes);GO:0005737(cytoplasm);GO:0009617(response to bacterium);GO:0009620(response to fungus);GO:0009751(response to salicylic acid);GO:0009813(flavonoid biosynthetic process);GO:0016706(oxidoreductase activity, acting on paired donors, with incorporation or reduction of molecular oxygen, 2-oxoglutarate as one donor, and incorpo…	00941(Flavonoid biosynthesis)	K00475	EC:1.14.11.9	PREDICTED: protein DOWNY MILDEW RESISTANCE 6 [Brassica rapa]	18.6391	19.4361	19.445	70.8483	70.8912	63.5432	0.2802	-1.83547	2.22279e-34	9.2298e-32	down	yes
MSTRG.8562	BraA05g038890.3C	MSTRG.8562.2;MSTRG.8562.1;MSTRG.8562.3;BraA05g038890.3C	GO:0000139(Golgi membrane);GO:0005783(endoplasmic reticulum);GO:0005789(endoplasmic reticulum membrane);GO:0005794(Golgi apparatus);GO:0005976(polysaccharide metabolic process);GO:0009737(response to abscisic acid);GO:0009834(plant-type secondary cell wall biogenesis);GO:0010411(xyloglucan metabolic process);GO:0016021(integral component of membrane);GO:0016491(oxidoreductase activity);GO:0016740…	NA	NA	NA	PREDICTED: CAS1 domain-containing protein 1-like isoform X1 [Brassica napus]	91.5719	90.2397	95.6735	26.1384	27.3733	26.9884	3.44702	1.78535	4.61694e-34	1.88025e-31	up	yes
MSTRG.15455		MSTRG.15455.1	NA	NA	NA	NA		0	0	0	6.67683	14.272	12.6981	-inf	-inf	4.74876e-34	1.89744e-31	down	yes
MSTRG.6491	BraA04g018360.3C	BraA04g018360.3C;MSTRG.6491.1	GO:0003700(transcription factor activity, sequence-specific DNA binding);GO:0005515(protein binding);GO:0005622(intracellular);GO:0005634(nucleus);GO:0008270(zinc ion binding);GO:0009909(regulation of flower development);GO:0010099(regulation of photomorphogenesis);GO:0010161(red light signaling pathway)	04712(Circadian rhythm - plant)	K12135	NA	PREDICTED: zinc finger protein CONSTANS-LIKE 3 [Brassica rapa]	24.9725	22.9788	19.3184	103.722	84.448	91.801	0.240274	-2.05725	1.82457e-32	7.15535e-30	down	yes
MSTRG.13210		MSTRG.13210.1	NA	NA	NA	NA		18.7541	17.738	18.9531	1.38469	1.85106	1.33247	12.1372	3.60136	8.46116e-32	3.25785e-29	up	yes
MSTRG.11446	BraA07g023180.3C	MSTRG.11446.1	NA	NA	NA	NA		0.113401	0.142308	0.124018	6.95968	9.02021	9.56494	0.0148651	-6.07193	1.17029e-31	4.42558e-29	down	yes
MSTRG.10410	BraA06g038690.3C	BraA06g038690.3C;MSTRG.10410.1	GO:0000287(magnesium ion binding);GO:0008152(metabolic process);GO:0009507(chloroplast);GO:0010333(terpene synthase activity);GO:0016099(monoterpenoid biosynthetic process);GO:0034768((E)-beta-ocimene synthase activity);GO:0048364(root development);GO:0050551(myrcene synthase activity);GO:0050832(defense response to fungus)	00902(Monoterpenoid biosynthesis)	K07385	EC:4.2.3.108	PREDICTED: 1,8-cineole synthase 1, chloroplastic-like isoform X2 [Brassica napus]	18.9135	18.35	20.0617	58.2546	62.2111	60.1972	0.317305	-1.65606	1.42369e-31	5.28938e-29	down	yes
MSTRG.7869	BraA05g024170.3C	MSTRG.7869.1	NA	NA	NA	NA		0	0	0	1.23922	8.53449	7.37165	-inf	-inf	7.72736e-31	2.82142e-28	down	yes
MSTRG.12832	BraA08g015070.3C	MSTRG.12832.1	NA	NA	NA	NA		13.3641	14.3363	13.6479	45.5011	46.6834	49.4409	0.291955	-1.77618	1.04706e-30	3.75824e-28	down	yes
MSTRG.16282		MSTRG.16282.2;MSTRG.16282.1	NA	NA	NA	NA		24.2501	22.7088	23.9414	0.045088	0.352846	0.165785	125.772	6.97467	2.40796e-30	8.49889e-28	up	yes
MSTRG.13010	BraA08g019990.3C	BraA08g019990.3C	GO:0006855(drug transmembrane transport);GO:0015238(drug transmembrane transporter activity)	NA	NA	NA	PREDICTED: protein DETOXIFICATION 35-like [Brassica rapa]	7.0312	6.72835	6.81213	27.4165	26.4825	24.0886	0.263782	-1.92258	2.65707e-30	9.2244e-28	down	yes
MSTRG.2757	BraA02g027150.3C	MSTRG.2757.1;BraA02g027150.3C	GO:0003674(molecular_function);GO:0005634(nucleus);GO:0031347(regulation of defense response)	00480(Glutathione metabolism)	K00799	EC:2.5.1.18	PREDICTED: uncharacterized protein LOC103868202 [Brassica rapa]	8.86854	7.49747	8.3989	30.842	30.7904	26.4172	0.281261	-1.83002	6.13844e-30	2.09667e-27	down	yes
MSTRG.15026	BraA09g037210.3C	BraA09g037210.3C;MSTRG.15026.1	GO:0001708(cell fate specification);GO:0003677(DNA binding);GO:0003700(transcription factor activity, sequence-specific DNA binding);GO:0005515(protein binding);GO:0005634(nucleus);GO:0006351(transcription, DNA-templated);GO:0006355(regulation of transcription, DNA-templated);GO:0009908(flower development);GO:0010093(specification of floral organ identity);GO:0046983(protein dimerization activity…	03060(Protein export)	K03217	NA	BnaA09g28040D [Brassica napus]	10.8104	10.7907	11.9901	0.108706	0.05384	0.038178	167.35	7.38672	6.24366e-30	2.09876e-27	up	yes
MSTRG.57	BraA01g001150.3C	MSTRG.57.1;BraA01g001150.3C	GO:0004612(phosphoenolpyruvate carboxykinase (ATP) activity);GO:0005524(ATP binding);GO:0005634(nucleus);GO:0005730(nucleolus);GO:0005737(cytoplasm);GO:0005829(cytosol);GO:0006094(gluconeogenesis);GO:0009817(defense response to fungus, incompatible interaction);GO:0016020(membrane);GO:0016036(cellular response to phosphate starvation);GO:0046686(response to cadmium ion)	01200(Carbon metabolism);00010(Glycolysis / Gluconeogenesis);00020(Citrate cycle (TCA cycle));00620(Pyruvate metabolism);00710(Carbon fixation in photosynthetic organisms)	K01610	EC:4.1.1.49	PREDICTED: phosphoenolpyruvate carboxykinase [ATP] [Brassica napus]	110.518	114.77	112.161	346.04	325.496	331.294	0.336497	-1.57134	7.11981e-29	2.35588e-26	down	yes
MSTRG.11816	BraA07g031570.3C	MSTRG.11816.1;BraA07g031570.3C;MSTRG.11816.2	GO:0005524(ATP binding);GO:0008152(metabolic process);GO:0009411(response to UV);GO:0009611(response to wounding);GO:0009698(phenylpropanoid metabolic process);GO:0010584(pollen exine formation);GO:0016021(integral component of membrane);GO:0016207(4-coumarate-CoA ligase activity);GO:0016874(ligase activity);GO:0050832(defense response to fungus)	00360(Phenylalanine metabolism);00130(Ubiquinone and other terpenoid-quinone biosynthesis);00940(Phenylpropanoid biosynthesis)	K01904	EC:6.2.1.12	PREDICTED: 4-coumarate--CoA ligase 3 [Brassica rapa]	35.5813	31.4872	36.1883	9.63877	9.62794	10.1771	3.50691	1.8102	1.7393e-28	5.66663e-26	up	yes
MSTRG.13031	BraA08g020550.3C	BraA08g020550.3C	GO:0003994(aconitate hydratase activity);GO:0005507(copper ion binding);GO:0005737(cytoplasm);GO:0005739(mitochondrion);GO:0005773(vacuole);GO:0005829(cytosol);GO:0005886(plasma membrane);GO:0006099(tricarboxylic acid cycle);GO:0006101(citrate metabolic process);GO:0006102(isocitrate metabolic process);GO:0008152(metabolic process);GO:0009506(plasmodesma);GO:0009651(response to salt stress);GO:00…	01200(Carbon metabolism);01210(2-Oxocarboxylic acid metabolism);01230(Biosynthesis of amino acids);00020(Citrate cycle (TCA cycle));00630(Glyoxylate and dicarboxylate metabolism)	K01681	EC:4.2.1.3	PREDICTED: aconitate hydratase 1-like [Brassica napus]	18.307	18.7822	18.0635	55.1109	53.8493	51.9346	0.342787	-1.54461	2.48114e-28	7.96108e-26	down	yes
BraA07g024640.3C	BraA07g024640.3C	BraA07g024640.3C	GO:0003674(molecular_function);GO:0005739(mitochondrion);GO:0008150(biological_process)	03018(RNA degradation)	K14442	EC:3.6.4.13	PREDICTED: pentatricopeptide repeat-containing protein At3g61520, mitochondrial [Brassica rapa]	0	0	0	3.08225	2.77194	4.06725	-inf	-inf	9.60467e-28	3.03579e-25	down	yes
MSTRG.13999	BraA09g006230.3C	BraA09g006230.3C	GO:0004506(squalene monooxygenase activity);GO:0005576(extracellular region);GO:0016021(integral component of membrane);GO:0016126(sterol biosynthetic process);GO:0050660(flavin adenine dinucleotide binding);GO:0055114(oxidation-reduction process)	00100(Steroid biosynthesis);00909(Sesquiterpenoid and triterpenoid biosynthesis)	K00511	EC:1.14.14.17	PREDICTED: squalene monooxygenase 1,1 [Brassica rapa]	19.9257	18.3425	20.7627	3.57928	4.18879	3.60962	5.1883	2.37526	1.13532e-27	3.53568e-25	up	yes
MSTRG.16184	BraA09g063400.3C	BraA09g063400.3C	GO:0003674(molecular_function);GO:0005634(nucleus);GO:0008150(biological_process)	04144(Endocytosis)	K05747	NA	PREDICTED: leucine-rich repeat extensin-like protein 3 [Brassica rapa]	6.86139	7.5601	7.09945	0	0	0	inf	inf	1.2465e-27	3.82566e-25	up	yes
MSTRG.6067	BraA04g005570.3C	MSTRG.6067.1;BraA04g005570.3C;MSTRG.6067.3	GO:0005524(ATP binding);GO:0005737(cytoplasm);GO:0009813(flavonoid biosynthetic process);GO:0010224(response to UV-B);GO:0016491(oxidoreductase activity);GO:0031418(L-ascorbic acid binding);GO:0045486(naringenin 3-dioxygenase activity);GO:0046872(metal ion binding);GO:0055114(oxidation-reduction process)	00941(Flavonoid biosynthesis)	K00475	EC:1.14.11.9	BnaA04g04230D [Brassica napus]	10.2651	10.8027	11.2104	1.1724	1.37068	1.97278	7.14775	2.83749	3.052e-27	9.23316e-25	up	yes
MSTRG.14397	BraA09g015930.3C	BraA09g015930.3C	GO:0003700(transcription factor activity, sequence-specific DNA binding);GO:0005515(protein binding);GO:0005634(nucleus);GO:0006355(regulation of transcription, DNA-templated);GO:0009691(cytokinin biosynthetic process);GO:0009934(regulation of meristem structural organization);GO:0019827(stem cell population maintenance);GO:0043565(sequence-specific DNA binding);GO:0048440(carpel development)	NA	NA	NA	PREDICTED: homeobox protein SHOOT MERISTEMLESS [Brassica oleracea var. oleracea]	7.831	8.02959	8.4302	0	0.044146	0	550.238	9.10391	1.17218e-26	3.49622e-24	up	yes
MSTRG.7730	BraA05g017920.3C	MSTRG.7730.1;MSTRG.7730.2;BraA05g017920.3C	GO:0005575(cellular_component);GO:0030246(carbohydrate binding)	NA	NA	NA	PREDICTED: jacalin-related lectin 4-like [Brassica napus]	32.1364	32.6651	33.9133	91.2083	98.3179	92.7079	0.349762	-1.51555	3.18534e-26	9.36888e-24	down	yes
MSTRG.12604	BraA08g007890.3C	BraA08g007890.3C;MSTRG.12604.1;MSTRG.12604.2	GO:0004601(peroxidase activity);GO:0005507(copper ion binding);GO:0005509(calcium ion binding);GO:0005524(ATP binding);GO:0005544(calcium-dependent phospholipid binding);GO:0005618(cell wall);GO:0005634(nucleus);GO:0005739(mitochondrion);GO:0005773(vacuole);GO:0005774(vacuolar membrane);GO:0005829(cytosol);GO:0005886(plasma membrane);GO:0006970(response to osmotic stress);GO:0006979(response to o…	NA	NA	NA	PREDICTED: annexin D1 [Brassica rapa]	20.503	20.7177	18.9125	63.3179	62.6404	58.7324	0.325588	-1.61888	5.75846e-26	1.67051e-23	down	yes
MSTRG.11564	BraA07g025410.3C	BraA07g025410.3C	GO:0005524(ATP binding);GO:0005739(mitochondrion);GO:0005774(vacuolar membrane);GO:0005886(plasma membrane);GO:0006855(drug transmembrane transport);GO:0009507(chloroplast);GO:0009627(systemic acquired resistance);GO:0009737(response to abscisic acid);GO:0009817(defense response to fungus, incompatible interaction);GO:0009941(chloroplast envelope);GO:0015086(cadmium ion transmembrane transporter …	02010(ABC transporters)	K05681	NA	PREDICTED: ABC transporter G family member 36 [Brassica napus]	16.8312	15.4394	16.4196	47.859	45.1451	44.1324	0.355049	-1.49391	6.28882e-26	1.79292e-23	down	yes
MSTRG.15935	BraA09g058470.3C	MSTRG.15935.2;MSTRG.15935.1;BraA09g058470.3C	GO:0004526(ribonuclease P activity);GO:0005655(nucleolar ribonuclease P complex);GO:0005737(cytoplasm);GO:0080188(RNA-directed DNA methylation);GO:0090502(RNA phosphodiester bond hydrolysis, endonucleolytic)	NA	NA	NA	PREDICTED: factor of DNA methylation 1-like [Brassica rapa]	17.6893	16.9357	17.166	4.64148	4.06569	4.14249	4.03053	2.01097	6.34975e-26	1.79292e-23	up	yes
MSTRG.2022	BraA02g006290.3C	BraA02g006290.3C	GO:0003674(molecular_function);GO:0005634(nucleus);GO:0005737(cytoplasm);GO:0005886(plasma membrane);GO:0006970(response to osmotic stress);GO:0009409(response to cold);GO:0009414(response to water deprivation);GO:0009507(chloroplast);GO:0009737(response to abscisic acid)	NA	NA	NA	PREDICTED: stress-induced protein KIN2 [Brassica rapa]	880.216	866.447	845.753	305.061	285.813	279.852	2.97731	1.57401	1.22345e-25	3.40908e-23	up	yes
MSTRG.15724	BraA09g053420.3C	MSTRG.15724.1;BraA09g053420.3C	GO:0005737(cytoplasm);GO:0005773(vacuole);GO:0005774(vacuolar membrane);GO:0005794(Golgi apparatus);GO:0005886(plasma membrane);GO:0009414(response to water deprivation);GO:0009506(plasmodesma);GO:0016118(carotenoid catabolic process);GO:0016121(carotene catabolic process);GO:0016124(xanthophyll catabolic process);GO:0045549(9-cis-epoxycarotenoid dioxygenase activity);GO:0046872(metal ion binding…	00906(Carotenoid biosynthesis)	K09840	EC:1.13.11.51	PREDICTED: carotenoid 9,10(9',10')-cleavage dioxygenase 1-like [Brassica rapa]	1.91752	1.99726	2.2556	10.3147	11.0874	10.2676	0.194836	-2.35967	1.25916e-25	3.46301e-23	down	yes
MSTRG.4143	BraA03g017900.3C	BraA03g017900.3C	GO:0005634(nucleus)	NA	NA	NA	PREDICTED: dormancy-associated protein homolog 1 isoform X1 [Brassica rapa]	37.5568	42.2524	33.4646	129.097	145.05	127.174	0.282252	-1.82494	6.74528e-25	1.83134e-22	down	yes
MSTRG.3944	BraA03g013150.3C	MSTRG.3944.1;MSTRG.3944.2	NA	NA	NA	NA		6.28085	4.34959	4.23503	51.4156	42.5884	42.7565	0.108697	-3.20161	7.14731e-25	1.91593e-22	down	yes
MSTRG.13450	BraA08g030080.3C	BraA08g030080.3C;MSTRG.13450.1	GO:0003993(acid phosphatase activity);GO:0004722(protein serine/threonine phosphatase activity);GO:0005576(extracellular region);GO:0005773(vacuole);GO:0016311(dephosphorylation);GO:0046872(metal ion binding)	NA	NA	NA	PREDICTED: purple acid phosphatase 3 [Brassica rapa]	5.09016	2.38207	3.33285	25.3563	26.6208	25.6968	0.139108	-2.84572	7.35116e-25	1.94594e-22	down	yes
MSTRG.5082	BraA03g039020.3C	BraA03g039020.3C	GO:0003824(catalytic activity);GO:0004084(branched-chain-amino-acid transaminase activity);GO:0005737(cytoplasm);GO:0005829(cytosol);GO:0009081(branched-chain amino acid metabolic process);GO:0009416(response to light stimulus);GO:0009611(response to wounding);GO:0010326(methionine-oxo-acid transaminase activity);GO:0019761(glucosinolate biosynthetic process)	01210(2-Oxocarboxylic acid metabolism);01230(Biosynthesis of amino acids);00270(Cysteine and methionine metabolism);00280(Valine, leucine and isoleucine degradation);00290(Valine, leucine and isoleucine biosynthesis);00770(Pantothenate and CoA biosynthesis)	K00826	EC:2.6.1.42	PREDICTED: methionine aminotransferase BCAT4 [Brassica rapa]	17.51	20.0629	17.7411	1.91575	1.28271	1.3409	12.1854	3.60708	9.79635e-25	2.5612e-22	up	yes
MSTRG.5490		MSTRG.5490.1	NA	NA	NA	NA		2.88058	2.94761	2.9785	10.2422	10.8864	10.3931	0.279385	-1.83967	1.19981e-24	3.09858e-22	down	yes
MSTRG.17092	BraA10g021930.3C	BraA10g021930.3C	GO:0004353(glutamate dehydrogenase [NAD(P)+] activity);GO:0005507(copper ion binding);GO:0005524(ATP binding);GO:0005739(mitochondrion);GO:0006520(cellular amino acid metabolic process);GO:0006807(nitrogen compound metabolic process);GO:0008270(zinc ion binding);GO:0009646(response to absence of light);GO:0009651(response to salt stress);GO:0016491(oxidoreductase activity);GO:0046686(response to …	01200(Carbon metabolism);00910(Nitrogen metabolism);00250(Alanine, aspartate and glutamate metabolism);00220(Arginine biosynthesis);00471(D-Glutamine and D-glutamate metabolism)	K00261	EC:1.4.1.3	PREDICTED: glutamate dehydrogenase 1 [Brassica rapa]	25.2757	21.9989	25.7979	77.6057	71.3469	75.1143	0.326119	-1.61653	2.15814e-24	5.50638e-22	down	yes
MSTRG.9990	BraA06g029240.3C	BraA06g029240.3C	GO:0004553(hydrolase activity, hydrolyzing O-glycosyl compounds);GO:0005576(extracellular region);GO:0005618(cell wall);GO:0009414(response to water deprivation);GO:0010411(xyloglucan metabolic process);GO:0016762(xyloglucan:xyloglucosyl transferase activity);GO:0016798(hydrolase activity, acting on glycosyl bonds);GO:0042546(cell wall biogenesis);GO:0048046(apoplast);GO:0071555(cell wall organiz…	04075(Plant hormone signal transduction)	K14504	EC:2.4.1.207	PREDICTED: probable xyloglucan endotransglucosylase/hydrolase protein 6 [Brassica rapa]	43.9507	39.2929	43.1389	10.476	10.1142	9.49959	4.20018	2.07045	2.49669e-24	6.29434e-22	up	yes
MSTRG.6926	BraA04g030500.3C	MSTRG.6926.1	NA	NA	NA	NA		11.0456	10.4681	12.1622	31.1265	30.8308	32.0961	0.358051	-1.48176	3.97828e-24	9.91154e-22	down	yes
MSTRG.4611	BraA03g028420.3C	BraA03g028420.3C	GO:0005576(extracellular region);GO:0006952(defense response);GO:0050827(toxin receptor binding)	NA	NA	NA	PREDICTED: thionin [Brassica rapa]	95.4661	97.6435	97.1363	25.5199	25.3435	28.2709	3.66777	1.8749	4.98811e-24	1.22829e-21	up	yes
MSTRG.13174	BraA08g023760.3C	MSTRG.13174.1;BraA08g023760.3C	GO:0005524(ATP binding);GO:0005886(plasma membrane);GO:0006468(protein phosphorylation);GO:0016021(integral component of membrane);GO:0016301(kinase activity);GO:0016310(phosphorylation)	NA	NA	NA	BnaA08g17790D [Brassica napus]	10.9104	11.2868	12.0937	30.908	33.9398	35.3298	0.342301	-1.54666	9.6354e-24	2.34539e-21	down	yes
MSTRG.1424	BraA01g037360.3C;BraA01g037350.3C	BraA01g037360.3C;BraA01g037350.3C;MSTRG.1424.1	GO:0005618(cell wall);GO:0005737(cytoplasm);GO:0005886(plasma membrane);GO:0009620(response to fungus);GO:0009624(response to nematode);GO:0030599(pectinesterase activity);GO:0042545(cell wall modification);GO:0045330(aspartyl esterase activity);GO:0045490(pectin catabolic process);GO:0046910(pectinesterase inhibitor activity);GO:0048046(apoplast);GO:0050829(defense response to Gram-negative bact…	00040(Pentose and glucuronate interconversions);00500(Starch and sucrose metabolism);00500(Starch and sucrose metabolism)	K01051	EC:3.1.1.11	PREDICTED: pectinesterase/pectinesterase inhibitor 3-like [Brassica rapa];PREDICTED: pectinesterase/pectinesterase inhibitor 3-like [Brassica napus]	59.7948	62.2626	60.5885	166.642	155.035	158.893	0.380061	-1.3957	1.51641e-23	3.64922e-21	down	yes
MSTRG.4443	BraA03g024570.3C	MSTRG.4443.1;BraA03g024570.3C;MSTRG.4443.2	GO:0004553(hydrolase activity, hydrolyzing O-glycosyl compounds);GO:0005576(extracellular region);GO:0005975(carbohydrate metabolic process);GO:0008422(beta-glucosidase activity);GO:1901657(glycosyl compound metabolic process)	00500(Starch and sucrose metabolism);00460(Cyanoamino acid metabolism);00940(Phenylpropanoid biosynthesis)	K01188	EC:3.2.1.21	PREDICTED: beta-glucosidase 3-like isoform X1 [Brassica rapa]	48.3141	47.4922	43.4169	14.9329	16.0739	14.5317	3.05727	1.61225	1.737e-23	4.13309e-21	up	yes
MSTRG.10898	BraA07g008030.3C	MSTRG.10898.2;MSTRG.10898.1;BraA07g008030.3C	GO:0004553(hydrolase activity, hydrolyzing O-glycosyl compounds);GO:0005576(extracellular region);GO:0005975(carbohydrate metabolic process);GO:0008422(beta-glucosidase activity);GO:1901657(glycosyl compound metabolic process)	00500(Starch and sucrose metabolism);00460(Cyanoamino acid metabolism);00940(Phenylpropanoid biosynthesis)	K01188	EC:3.2.1.21	PREDICTED: putative beta-glucosidase 5 isoform X2 [Brassica rapa]	110.118	105.974	109.469	38.4419	38.5528	40.3927	2.77339	1.47165	2.33356e-23	5.49088e-21	up	yes
MSTRG.4760	BraA03g031420.3C	MSTRG.4760.1;BraA03g031420.3C	GO:0003871(5-methyltetrahydropteroyltriglutamate-homocysteine S-methyltransferase activity);GO:0005737(cytoplasm);GO:0005829(cytosol);GO:0005886(plasma membrane);GO:0008270(zinc ion binding);GO:0008705(methionine synthase activity);GO:0009086(methionine biosynthetic process);GO:0009506(plasmodesma);GO:0009507(chloroplast);GO:0009651(response to salt stress);GO:0009941(chloroplast envelope);GO:003…	01230(Biosynthesis of amino acids);00270(Cysteine and methionine metabolism);00450(Selenocompound metabolism)	K00549	EC:2.1.1.14	PREDICTED: 5-methyltetrahydropteroyltriglutamate--homocysteine methyltransferase 2 [Brassica rapa]	36.6216	36.6104	33.9106	11.3867	9.85821	12.253	3.19849	1.67739	2.82281e-23	6.56908e-21	up	yes
MSTRG.11275	BraA07g019510.3C	BraA07g019510.3C	GO:0004497(monooxygenase activity);GO:0009507(chloroplast);GO:0009570(chloroplast stroma);GO:0009573(chloroplast ribulose bisphosphate carboxylase complex);GO:0009579(thylakoid);GO:0009637(response to blue light);GO:0009853(photorespiration);GO:0009941(chloroplast envelope);GO:0010114(response to red light);GO:0010218(response to far red light);GO:0015977(carbon fixation);GO:0016020(membrane);GO:…	01200(Carbon metabolism);00630(Glyoxylate and dicarboxylate metabolism);00710(Carbon fixation in photosynthetic organisms)	K01602	EC:4.1.1.39	PREDICTED: ribulose bisphosphate carboxylase small chain F1, chloroplastic-like [Brassica rapa]	400.939	394.163	393.117	137.028	151.803	124.35	2.87579	1.52396	3.9864e-23	9.17609e-21	up	yes
MSTRG.478		MSTRG.478.1	NA	NA	NA	NA		0	0	0	5.04633	5.59865	4.84563	-inf	-inf	5.76249e-23	1.31218e-20	down	yes
MSTRG.17530	BraA10g030950.3C	BraA10g030950.3C	GO:0005515(protein binding);GO:0005634(nucleus);GO:0005737(cytoplasm);GO:0009733(response to auxin);GO:0009813(flavonoid biosynthetic process);GO:0031418(L-ascorbic acid binding);GO:0045431(flavonol synthase activity);GO:0045486(naringenin 3-dioxygenase activity);GO:0046872(metal ion binding);GO:0055114(oxidation-reduction process);GO:0080167(response to karrikin)	00941(Flavonoid biosynthesis)	K05278	EC:1.14.11.23	PREDICTED: flavonol synthase/flavanone 3-hydroxylase [Brassica rapa]	34.9973	30.9847	34.4169	7.60112	5.24906	7.36751	4.9659	2.31206	7.1728e-23	1.61594e-20	up	yes
MSTRG.7008		MSTRG.7008.1	NA	NA	NA	NA		14.5688	15.5869	15.5451	3.34795	3.78462	3.2755	4.3909	2.13452	7.90516e-23	1.76219e-20	up	yes
MSTRG.1371	BraA01g035980.3C	MSTRG.1371.1	NA	NA	NA	NA		11.8201	10.9362	11.9899	1.30958	0.85512	0.847371	11.5357	3.52803	9.71029e-23	2.14203e-20	up	yes
MSTRG.884	BraA01g019010.3C	MSTRG.884.1;BraA01g019010.3C	GO:0005576(extracellular region);GO:0005618(cell wall);GO:0006949(syncytium formation);GO:0009506(plasmodesma);GO:0009664(plant-type cell wall organization);GO:0009826(unidimensional cell growth);GO:0009828(plant-type cell wall loosening);GO:0016020(membrane);GO:0019953(sexual reproduction);GO:0071555(cell wall organization)	NA	NA	NA	PREDICTED: expansin-B3 [Brassica rapa]	35.9183	37.0354	36.5442	13.115	11.2484	12.9854	2.93176	1.55177	1.19643e-22	2.61204e-20	up	yes
MSTRG.11827	BraA07g031790.3C	MSTRG.11827.1;BraA07g031790.3C	GO:0004672(protein kinase activity);GO:0004674(protein serine/threonine kinase activity);GO:0004675(transmembrane receptor protein serine/threonine kinase activity);GO:0005524(ATP binding);GO:0005829(cytosol);GO:0005886(plasma membrane);GO:0006468(protein phosphorylation);GO:0006952(defense response);GO:0007178(transmembrane receptor protein serine/threonine kinase signaling pathway);GO:0009506(p…	03015(mRNA surveillance pathway)	K04382	EC:3.1.3.16	PREDICTED: receptor-like serine/threonine-protein kinase SD1-6 isoform X1 [Brassica rapa]	7.47057	6.2692	7.08944	18.1192	19.4603	19.3312	0.365999	-1.45009	1.61563e-22	3.49124e-20	down	yes
MSTRG.5267	BraA03g043740.3C	MSTRG.5267.1;MSTRG.5267.2;BraA03g043740.3C	GO:0003852(2-isopropylmalate synthase activity);GO:0009414(response to water deprivation);GO:0009507(chloroplast);GO:0009625(response to insect);GO:0010177(2-(2'-methylthio)ethylmalate synthase activity);GO:0019752(carboxylic acid metabolic process);GO:0019761(glucosinolate biosynthetic process)	01210(2-Oxocarboxylic acid metabolism);00966(Glucosinolate biosynthesis)	K15741	EC:2.3.3.-	PREDICTED: methylthioalkylmalate synthase 1, chloroplastic isoform X1 [Brassica rapa]	104.585	103.764	108.118	40.7952	38.3786	39.8319	2.65925	1.41102	7.81844e-22	1.67244e-19	up	yes
MSTRG.1030		MSTRG.1030.1	NA	NA	NA	NA		0.090154	0.211138	0	10.9592	10.1704	11.0436	0.0093647	-6.73855	2.41913e-21	5.123e-19	down	yes
MSTRG.14236		MSTRG.14236.1	NA	NA	NA	NA		1.01207	1.22014	1.14647	7.34546	7.69733	7.71246	0.148479	-2.75167	8.00508e-21	1.67845e-18	down	yes
MSTRG.849	BraA01g018190.3C	BraA01g018190.3C	GO:0005515(protein binding);GO:0009507(chloroplast);GO:0009534(chloroplast thylakoid);GO:0009535(chloroplast thylakoid membrane);GO:0009707(chloroplast outer membrane);GO:0009723(response to ethylene);GO:0009941(chloroplast envelope);GO:0015979(photosynthesis);GO:0015995(chlorophyll biosynthetic process);GO:0016020(membrane);GO:0016491(oxidoreductase activity);GO:0016630(protochlorophyllide reduc…	00860(Porphyrin and chlorophyll metabolism)	K00218	EC:1.3.1.33	BnaA01g16440D [Brassica napus]	131.76	135.344	127.985	336.468	319.345	308.74	0.409608	-1.28768	8.6431e-21	1.79446e-18	down	yes
MSTRG.13444		MSTRG.13444.1	NA	NA	NA	NA		6.60953	7.327	6.84852	21.4587	20.6976	21.1931	0.328102	-1.60778	9.87422e-21	2.03016e-18	down	yes
MSTRG.9478	BraA06g015200.3C	BraA06g015200.3C;MSTRG.9478.1	GO:0000139(Golgi membrane);GO:0005215(transporter activity);GO:0005622(intracellular);GO:0005794(Golgi apparatus);GO:0005886(plasma membrane);GO:0006810(transport);GO:0008526(phosphatidylinositol transporter activity);GO:0015031(protein transport);GO:0016021(integral component of membrane)	00970(Aminoacyl-tRNA biosynthesis)	K02433	EC:6.3.5.6;EC:6.3.5.7	PREDICTED: phosphatidylinositol/phosphatidylcholine transfer protein SFH4-like [Brassica napus]	8.84047	9.31068	9.58107	22.7392	24.3201	24.3422	0.388398	-1.36439	1.03037e-20	2.0981e-18	down	yes
MSTRG.7299	BraA05g006260.3C	BraA05g006260.3C	GO:0004349(glutamate 5-kinase activity);GO:0004350(glutamate-5-semialdehyde dehydrogenase activity);GO:0005524(ATP binding);GO:0005737(cytoplasm);GO:0005739(mitochondrion);GO:0006561(proline biosynthetic process);GO:0006979(response to oxidative stress);GO:0009269(response to desiccation);GO:0009414(response to water deprivation);GO:0009507(chloroplast);GO:0009555(pollen development);GO:0009651(r…	01230(Biosynthesis of amino acids);00330(Arginine and proline metabolism)	K12657	EC:2.7.2.11;EC:1.2.1.41	delta 1-pyrroline-5-carboxylate synthetase A [Brassica napus]	123.184	123.45	126.43	305.684	301.478	300.598	0.410971	-1.28289	1.13801e-20	2.2952e-18	down	yes
MSTRG.9490	BraA06g015470.3C	MSTRG.9490.1	NA	NA	NA	NA		4.28535	4.75366	3.93026	16.1382	18.0756	17.5459	0.250567	-1.99673	1.43542e-20	2.86773e-18	down	yes
MSTRG.14506	BraA09g019270.3C	BraA09g019270.3C	GO:0005576(extracellular region);GO:0016042(lipid catabolic process);GO:0016788(hydrolase activity, acting on ester bonds);GO:0052689(carboxylic ester hydrolase activity)	00500(Starch and sucrose metabolism);00460(Cyanoamino acid metabolism);00940(Phenylpropanoid biosynthesis)	K01188	EC:3.2.1.21	PREDICTED: GDSL esterase/lipase At5g03610 [Brassica rapa]	52.4796	51.524	48.8473	18.6544	19.1955	17.8211	2.74561	1.45713	2.45544e-20	4.85971e-18	up	yes
MSTRG.15216	BraA09g042670.3C	MSTRG.15216.1;BraA09g042670.3C	GO:0003674(molecular_function);GO:0008150(biological_process);GO:0009507(chloroplast);GO:0016021(integral component of membrane)	NA	NA	NA	PREDICTED: uncharacterized protein ycf36 [Brassica rapa]	25.996	27.458	29.1055	7.2777	8.46475	8.57166	3.39554	1.76364	3.35766e-20	6.5838e-18	up	yes
MSTRG.1276	BraA01g033080.3C	MSTRG.1276.1;BraA01g033080.3C	GO:0005576(extracellular region);GO:0009506(plasmodesma);GO:0016020(membrane)	NA	NA	NA	PREDICTED: probable inactive serine/threonine-protein kinase fnkC [Brassica rapa]	98.1904	123.564	110.897	266.411	303.844	287.331	0.387893	-1.36627	4.21072e-20	8.18076e-18	down	yes
MSTRG.8874	BraA06g002280.3C	MSTRG.8874.4;MSTRG.8874.5;MSTRG.8874.3;BraA06g002280.3C;MSTRG.8874.2;MSTRG.8874.6	GO:0004222(metalloendopeptidase activity);GO:0005524(ATP binding);GO:0005739(mitochondrion);GO:0005750(mitochondrial respiratory chain complex III);GO:0005774(vacuolar membrane);GO:0006508(proteolysis);GO:0009507(chloroplast);GO:0009536(plastid);GO:0009651(response to salt stress);GO:0009735(response to cytokinin);GO:0016020(membrane);GO:0016491(oxidoreductase activity);GO:0046872(metal ion bindi…	NA	NA	NA	PREDICTED: uncharacterized protein LOC106403316 isoform X1 [Brassica napus]	189.156	179.379	186.809	445.604	439.731	453.028	0.414943	-1.26902	5.77629e-20	1.10508e-17	down	yes
MSTRG.8249	BraA05g032750.3C	BraA05g032750.3C;MSTRG.8249.1	GO:0005618(cell wall);GO:0005737(cytoplasm);GO:0005886(plasma membrane);GO:0009620(response to fungus);GO:0009624(response to nematode);GO:0030599(pectinesterase activity);GO:0042545(cell wall modification);GO:0045330(aspartyl esterase activity);GO:0045490(pectin catabolic process);GO:0046910(pectinesterase inhibitor activity);GO:0048046(apoplast);GO:0050829(defense response to Gram-negative bact…	00040(Pentose and glucuronate interconversions);00500(Starch and sucrose metabolism)	K01051	EC:3.1.1.11	PREDICTED: pectinesterase/pectinesterase inhibitor 3 [Brassica napus]	16.934	15.7747	18.2628	43.1663	40.8637	44.7812	0.395707	-1.3375	5.7923e-20	1.10508e-17	down	yes
MSTRG.6567	BraA04g020220.3C	BraA04g020220.3C	GO:0005634(nucleus);GO:0005829(cytosol);GO:0009691(cytokinin biosynthetic process);GO:0016799(hydrolase activity, hydrolyzing N-glycosyl compounds)	NA	NA	NA	PREDICTED: cytokinin riboside 5'-monophosphate phosphoribohydrolase LOG1 [Brassica rapa]	82.4562	89.6263	88.0664	29.9051	31.8381	34.7077	2.69722	1.43147	1.08548e-19	2.03624e-17	up	yes
MSTRG.16735	BraA10g013290.3C	MSTRG.16735.1;BraA10g013290.3C	GO:0005576(extracellular region);GO:0006869(lipid transport);GO:0008289(lipid binding);GO:0051707(response to other organism)	NA	NA	NA	PREDICTED: putative lipid-transfer protein DIR1 [Brassica rapa]	66.9915	70.8194	69.0528	161.594	193.269	173.907	0.391217	-1.35396	1.08653e-19	2.03624e-17	down	yes
MSTRG.4527	BraA03g026450.3C	BraA03g026450.3C	GO:0001708(cell fate specification);GO:0003700(transcription factor activity, sequence-specific DNA binding);GO:0005515(protein binding);GO:0005634(nucleus);GO:0006355(regulation of transcription, DNA-templated);GO:0010051(xylem and phloem pattern formation);GO:0010089(xylem development);GO:0043565(sequence-specific DNA binding);GO:0045165(cell fate commitment)	NA	NA	NA	PREDICTED: homeobox protein knotted-1-like 1 isoform X1 [Brassica rapa]	3.73703	4.84138	4.65916	0	0	0	inf	inf	1.64862e-19	3.06253e-17	up	yes
MSTRG.16541	BraA10g005950.3C	MSTRG.16541.1;BraA10g005950.3C	GO:0008150(biological_process)	NA	NA	NA	PREDICTED: uncharacterized protein LOC103843960 [Brassica rapa]	2.08874	1.20015	1.90754	11.4606	12.125	11.6822	0.147342	-2.76276	3.83236e-19	7.0572e-17	down	yes
MSTRG.630	BraA01g012680.3C	BraA01g012680.3C	GO:0004601(peroxidase activity);GO:0005576(extracellular region);GO:0006979(response to oxidative stress);GO:0009505(plant-type cell wall);GO:0009664(plant-type cell wall organization);GO:0020037(heme binding);GO:0042744(hydrogen peroxide catabolic process);GO:0046872(metal ion binding);GO:0048511(rhythmic process);GO:0055114(oxidation-reduction process)	00940(Phenylpropanoid biosynthesis)	K00430	EC:1.11.1.7	PREDICTED: peroxidase 42 [Brassica rapa]	598.112	611.347	576.301	1501.6	1378.1	1389.48	0.418292	-1.25742	4.31798e-19	7.88292e-17	down	yes
BraA04g016500.3C	BraA04g016500.3C	BraA04g016500.3C	GO:0005576(extracellular region);GO:0005794(Golgi apparatus);GO:0009860(pollen tube growth);GO:0035619(root hair tip);GO:0048768(root hair cell tip growth);GO:0090404(pollen tube tip)	NA	NA	NA	PREDICTED: protein KINKY POLLEN [Brassica rapa]	1.04451	0.839648	1.11752	3.78305	3.53596	4.08649	0.263178	-1.92589	6.07911e-19	1.10032e-16	down	yes
MSTRG.5273	BraA03g043880.3C	BraA03g043880.3C	GO:0003677(DNA binding);GO:0003700(transcription factor activity, sequence-specific DNA binding);GO:0005515(protein binding);GO:0005634(nucleus);GO:0006351(transcription, DNA-templated);GO:0006355(regulation of transcription, DNA-templated);GO:0009908(flower development);GO:0009911(positive regulation of flower development);GO:0010077(maintenance of inflorescence meristem identity);GO:0010154(fru…	03060(Protein export)	K03217	NA	BnaA03g39820D [Brassica napus]	8.02235	6.96093	11.6263	0	0.064692	0	411.327	8.68414	6.8125e-19	1.21416e-16	up	yes
MSTRG.2288	BraA02g013080.3C	BraA02g013080.3C	GO:0006857(oligopeptide transport);GO:0015031(protein transport);GO:0015198(oligopeptide transporter activity);GO:0015833(peptide transport);GO:0016020(membrane);GO:0016021(integral component of membrane);GO:0055085(transmembrane transport)	NA	NA	NA	PREDICTED: oligopeptide transporter 1 [Brassica rapa]	16.4685	16.9955	17.6257	5.67722	5.09218	5.26588	3.18608	1.67178	6.82272e-19	1.21416e-16	up	yes
MSTRG.3075	BraA02g038730.3C	BraA02g038730.3C	GO:0004645(phosphorylase activity);GO:0005829(cytosol);GO:0005980(glycogen catabolic process);GO:0008184(glycogen phosphorylase activity);GO:0009266(response to temperature stimulus);GO:0009414(response to water deprivation);GO:0009507(chloroplast);GO:0009536(plastid);GO:0009570(chloroplast stroma);GO:0016757(transferase activity, transferring glycosyl groups);GO:0030170(pyridoxal phosphate bindi…	NA	NA	NA	PREDICTED: alpha-glucan phosphorylase 1-like isoform X1 [Brassica rapa]	17.6065	17.1342	17.0837	40.5244	42.6494	41.4209	0.415944	-1.26554	7.77396e-19	1.37191e-16	down	yes
MSTRG.13599	BraA08g033090.3C	BraA08g033090.3C	GO:0001944(vasculature development);GO:0004674(protein serine/threonine kinase activity);GO:0005524(ATP binding);GO:0005886(plasma membrane);GO:0006468(protein phosphorylation);GO:0010067(procambium histogenesis);GO:0016021(integral component of membrane);GO:0016301(kinase activity);GO:0030154(cell differentiation)	04075(Plant hormone signal transduction)	K13415	EC:2.7.10.1;EC:2.7.11.1	PREDICTED: leucine-rich repeat receptor-like protein kinase PXL1 [Brassica rapa]	0	0	0	1.60694	1.73266	0.905887	-inf	-inf	9.51226e-19	1.6648e-16	down	yes
MSTRG.4353	BraA03g022510.3C	MSTRG.4353.1;BraA03g022510.3C	GO:0003677(DNA binding);GO:0003700(transcription factor activity, sequence-specific DNA binding);GO:0005515(protein binding);GO:0005634(nucleus);GO:0006351(transcription, DNA-templated);GO:0006355(regulation of transcription, DNA-templated);GO:0009585(red, far-red light phototransduction);GO:0009704(de-etiolation);GO:0010017(red or far-red light signaling pathway);GO:0010161(red light signaling p…	04075(Plant hormone signal transduction)	K16189	NA	PREDICTED: transcription factor PIF4-like [Brassica rapa]	5.52149	6.25994	5.03983	19.7649	20.4025	19.3943	0.282418	-1.8241	1.0181e-18	1.76723e-16	down	yes
MSTRG.16356	BraA10g000820.3C	MSTRG.16356.1;MSTRG.16356.2;BraA10g000820.3C	GO:0003677(DNA binding);GO:0003700(transcription factor activity, sequence-specific DNA binding);GO:0005634(nucleus);GO:0006351(transcription, DNA-templated);GO:0006355(regulation of transcription, DNA-templated);GO:0007623(circadian rhythm);GO:0009409(response to cold);GO:0009651(response to salt stress);GO:0009723(response to ethylene);GO:0009733(response to auxin);GO:0009737(response to abscis…	04712(Circadian rhythm - plant)	K12133	NA	PREDICTED: protein LHY isoform X2 [Brassica rapa]	25.3242	26.4994	22.138	7.90488	9.9648	9.02997	2.74954	1.45919	1.41365e-18	2.43389e-16	up	yes
MSTRG.15602	BraA09g051010.3C	BraA09g051010.3C	GO:0005737(cytoplasm);GO:0009815(1-aminocyclopropane-1-carboxylate oxidase activity);GO:0046872(metal ion binding);GO:0055114(oxidation-reduction process)	00402(Benzoxazinoid biosynthesis)	K13229	EC:1.14.20.2	PREDICTED: 1-aminocyclopropane-1-carboxylate oxidase homolog 8 [Brassica rapa]	7.072	8.29821	6.42575	26.5586	26.2148	25.339	0.279033	-1.84149	1.7441e-18	2.97862e-16	down	yes
MSTRG.14375	BraA09g015360.3C	MSTRG.14375.1	NA	NA	NA	NA		1.96175	0.690993	1.66801	15.5559	18.6684	15.8551	0.086278	-3.53486	2.1103e-18	3.57518e-16	down	yes
MSTRG.2181	BraA02g009810.3C	BraA02g009810.3C	GO:0005886(plasma membrane);GO:0006629(lipid metabolic process);GO:0009507(chloroplast);GO:0009556(microsporogenesis);GO:0009611(response to wounding);GO:0009651(response to salt stress);GO:0010345(suberin biosynthetic process);GO:0016627(oxidoreductase activity, acting on the CH-CH group of donors);GO:0050062(long-chain-fatty-acyl-CoA reductase activity);GO:0055114(oxidation-reduction process);G…	00073(Cutin, suberine and wax biosynthesis);04146(Peroxisome)	K13356	EC:1.2.1.84	PREDICTED: fatty acyl-CoA reductase 1-like [Brassica rapa]	14.1242	15.2637	15.9227	37.6849	36.2891	35.6527	0.413317	-1.27468	2.27464e-18	3.82302e-16	down	yes
MSTRG.5332	BraA03g045450.3C	MSTRG.5332.1	NA	NA	NA	NA		3.15904	3.79271	2.8685	14.6786	15.7285	16.0839	0.211229	-2.24312	2.80554e-18	4.67818e-16	down	yes
MSTRG.6460	BraA04g017420.3C	BraA04g017420.3C	GO:0005576(extracellular region);GO:0009506(plasmodesma);GO:0016020(membrane)	NA	NA	NA	PREDICTED: uncharacterized protein LOC103864488 [Brassica rapa]	5.19999	5.36755	8.4831	27.4958	28.1973	26.1059	0.232896	-2.10224	3.05993e-18	5.06252e-16	down	yes
MSTRG.2640	BraA02g023530.3C	BraA02g023530.3C;MSTRG.2640.1	GO:0009672(auxin:proton symporter activity);GO:0009926(auxin polar transport);GO:0016021(integral component of membrane);GO:0055085(transmembrane transport)	01200(Carbon metabolism);01230(Biosynthesis of amino acids);00030(Pentose phosphate pathway);00710(Carbon fixation in photosynthetic organisms)	K01807	EC:5.3.1.6	PREDICTED: uncharacterized transporter YBR287W-like isoform X1 [Brassica oleracea var. oleracea]	68.9843	67.0085	70.4141	26.3818	26.8774	27.7102	2.5492	1.35004	3.2303e-18	5.30295e-16	up	yes
MSTRG.15135	BraA09g040120.3C	MSTRG.15135.2;MSTRG.15135.1	NA	NA	NA	NA		6.14162	6.15671	4.75286	0.460357	0.734212	0.499481	10.0653	3.33132	3.80994e-18	6.2064e-16	up	yes
MSTRG.2469	BraA02g017790.3C	MSTRG.2469.1;BraA02g017790.3C	GO:0005576(extracellular region);GO:0006952(defense response);GO:0009751(response to salicylic acid);GO:0009867(jasmonic acid mediated signaling pathway);GO:0050827(toxin receptor binding)	NA	NA	NA	PREDICTED: thionin-like [Brassica rapa]	31.505	39.0363	41.227	10.0612	8.89042	10.1338	3.84276	1.94214	4.5922e-18	7.42358e-16	up	yes
MSTRG.12226	BraA07g040570.3C	MSTRG.12226.1;BraA07g040570.3C	GO:0001666(response to hypoxia);GO:0004022(alcohol dehydrogenase (NAD) activity);GO:0005737(cytoplasm);GO:0005794(Golgi apparatus);GO:0005829(cytosol);GO:0005886(plasma membrane);GO:0006970(response to osmotic stress);GO:0008270(zinc ion binding);GO:0009409(response to cold);GO:0009413(response to flooding);GO:0009414(response to water deprivation);GO:0009651(response to salt stress);GO:0009737(r…	00010(Glycolysis / Gluconeogenesis);00071(Fatty acid degradation);00592(alpha-Linolenic acid metabolism);00350(Tyrosine metabolism)	K18857	EC:1.1.1.1	alcohol dehydrogenase class-P [Brassica rapa]	102.235	95.8605	96.2571	252.663	220.397	215.332	0.427594	-1.22569	5.12781e-18	8.22664e-16	down	yes
MSTRG.11973	BraA07g035330.3C	MSTRG.11973.1;BraA07g035330.3C	GO:0004021(L-alanine:2-oxoglutarate aminotransferase activity);GO:0005737(cytoplasm);GO:0005777(peroxisome);GO:0005829(cytosol);GO:0008453(alanine-glyoxylate transaminase activity);GO:0009058(biosynthetic process);GO:0009507(chloroplast);GO:0009570(chloroplast stroma);GO:0009853(photorespiration);GO:0030170(pyridoxal phosphate binding);GO:0042853(L-alanine catabolic process);GO:0047958(glycine:2-…	01200(Carbon metabolism);01210(2-Oxocarboxylic acid metabolism);01230(Biosynthesis of amino acids);00630(Glyoxylate and dicarboxylate metabolism);00710(Carbon fixation in photosynthetic organisms);00250(Alanine, aspartate and glutamate metabolism);00260(Glycine, serine and threonine metabolism);00220(Arginine biosynthesis)	K14272	EC:2.6.1.4;EC:2.6.1.2	PREDICTED: glutamate--glyoxylate aminotransferase 2 isoform X1 [Brassica rapa]	7.44018	6.37855	7.05627	20.0402	19.78	17.8828	0.361767	-1.46687	5.26604e-18	8.38489e-16	down	yes
MSTRG.14135	BraA09g009000.3C	BraA09g009000.3C	GO:0003674(molecular_function);GO:0008150(biological_process);GO:0009507(chloroplast);GO:0016021(integral component of membrane)	NA	NA	NA	BnaA09g07400D [Brassica napus]	26.6316	32.1037	34.8197	8.68232	9.23621	9.26164	3.44203	1.78326	5.42766e-18	8.57773e-16	up	yes
MSTRG.15205	BraA09g042420.3C	BraA09g042420.3C	GO:0005524(ATP binding);GO:0005737(cytoplasm);GO:0009813(flavonoid biosynthetic process);GO:0010224(response to UV-B);GO:0016491(oxidoreductase activity);GO:0031418(L-ascorbic acid binding);GO:0045486(naringenin 3-dioxygenase activity);GO:0046872(metal ion binding);GO:0055114(oxidation-reduction process)	00941(Flavonoid biosynthesis)	K00475	EC:1.14.11.9	PREDICTED: naringenin,2-oxoglutarate 3-dioxygenase isoform X1 [Brassica rapa]	21.0263	20.7108	19.2772	4.08021	3.56085	3.58364	5.43572	2.44247	5.56626e-18	8.7316e-16	up	yes
BraA06g030420.3C	BraA06g030420.3C	BraA06g030420.3C	GO:0000723(telomere maintenance);GO:0003678(DNA helicase activity);GO:0005634(nucleus);GO:0006281(DNA repair)	03030(DNA replication);03420(Nucleotide excision repair);03430(Mismatch repair);03440(Homologous recombination)	K07466	NA	PREDICTED: uncharacterized protein LOC106324571 [Brassica oleracea var. oleracea]	0.056388	0.142896	0.071317	2.77646	2.50904	2.5615	0.0344846	-4.8579	5.6885e-18	8.85774e-16	down	yes
MSTRG.8140	BraA05g030440.3C	BraA05g030440.3C	GO:0005515(protein binding);GO:0005634(nucleus);GO:0006351(transcription, DNA-templated);GO:0006355(regulation of transcription, DNA-templated);GO:0010072(primary shoot apical meristem specification)	03008(Ribosome biogenesis in eukaryotes)	K14558	NA	PREDICTED: topless-related protein 2-like [Brassica rapa]	6.95415	7.08688	6.87933	15.9037	16.1652	18.73	0.411827	-1.27989	5.98268e-18	9.24783e-16	down	yes
MSTRG.7407	BraA05g008810.3C	BraA05g008810.3C	GO:0003844(1,4-alpha-glucan branching enzyme activity);GO:0004553(hydrolase activity, hydrolyzing O-glycosyl compounds);GO:0005978(glycogen biosynthetic process);GO:0005982(starch metabolic process);GO:0009501(amyloplast);GO:0009507(chloroplast);GO:0009570(chloroplast stroma);GO:0010021(amylopectin biosynthetic process);GO:0019252(starch biosynthetic process);GO:0043169(cation binding)	00500(Starch and sucrose metabolism)	K00700	EC:2.4.1.18	PREDICTED: 1,4-alpha-glucan-branching enzyme 2-1, chloroplastic/amyloplastic [Brassica rapa]	9.22983	8.29401	7.55362	20.4866	19.5388	21.8761	0.405118	-1.30358	6.47273e-18	9.93283e-16	down	yes
MSTRG.5052	BraA03g038060.3C	BraA03g038060.3C;MSTRG.5052.1	GO:0005216(ion channel activity);GO:0005249(voltage-gated potassium channel activity);GO:0005516(calmodulin binding);GO:0005886(plasma membrane);GO:0005887(integral component of plasma membrane);GO:0009535(chloroplast thylakoid membrane);GO:0009624(response to nematode);GO:0030551(cyclic nucleotide binding);GO:0030552(cAMP binding);GO:0030553(cGMP binding);GO:0042391(regulation of membrane potent…	04626(Plant-pathogen interaction)	K05391	NA	PREDICTED: probable cyclic nucleotide-gated ion channel 20, chloroplastic [Brassica rapa]	10.3049	11.6812	10.2163	24.5597	26.5054	27.9701	0.407444	-1.29533	6.5574e-18	9.96425e-16	down	yes
MSTRG.12427	BraA08g002340.3C	MSTRG.12427.1	NA	NA	NA	NA		75.5181	71.5516	76.3418	163.645	170.697	173.647	0.439796	-1.18509	6.58731e-18	9.96425e-16	down	yes
MSTRG.4470	BraA03g025200.3C	MSTRG.4470.1;MSTRG.4470.2	NA	NA	NA	NA		22.0024	20.5256	21.4565	7.17305	6.77445	8.27142	2.87973	1.52593	7.01146e-18	1.05306e-15	up	yes
MSTRG.115	BraA01g002420.3C	MSTRG.115.1;BraA01g002420.3C	GO:0004497(monooxygenase activity);GO:0005506(iron ion binding);GO:0005515(protein binding);GO:0005783(endoplasmic reticulum);GO:0009699(phenylpropanoid biosynthetic process);GO:0009809(lignin biosynthetic process);GO:0010224(response to UV-B);GO:0016020(membrane);GO:0016021(integral component of membrane);GO:0016709(oxidoreductase activity, acting on paired donors, with incorporation or reductio…	00940(Phenylpropanoid biosynthesis)	K09755	EC:1.14.-.-	PREDICTED: cytochrome P450 84A1 isoform X1 [Brassica rapa]	77.324	79.5489	78.1047	32.2207	32.0479	32.9142	2.41789	1.27375	7.07316e-18	1.05485e-15	up	yes
MSTRG.15762		MSTRG.15762.1	NA	NA	NA	NA		20.6364	19.8418	26.0992	6.36714	7.66503	7.04345	3.15898	1.65946	8.07273e-18	1.1955e-15	up	yes
MSTRG.5804	BraA03g059200.3C	BraA03g059200.3C	GO:0005515(protein binding);GO:0005634(nucleus);GO:0005773(vacuole);GO:0005886(plasma membrane);GO:0005887(integral component of plasma membrane);GO:0006810(transport);GO:0006833(water transport);GO:0009506(plasmodesma);GO:0009737(response to abscisic acid);GO:0009992(cellular water homeostasis);GO:0015250(water channel activity);GO:0015254(glycerol channel activity);GO:0016020(membrane);GO:00342…	00531(Glycosaminoglycan degradation)	K10532	EC:2.3.1.78	PREDICTED: aquaporin PIP2-7-like [Brassica rapa]	64.3172	75.3102	71.9715	28.0693	27.1899	28.1832	2.53587	1.34248	8.99286e-18	1.32251e-15	up	yes
MSTRG.7578	BraA05g012890.3C	BraA05g012890.3C	GO:0008194(UDP-glycosyltransferase activity);GO:0009507(chloroplast);GO:0016757(transferase activity, transferring glycosyl groups)	01210(2-Oxocarboxylic acid metabolism);00380(Tryptophan metabolism);00966(Glucosinolate biosynthesis)	K11820	EC:2.4.1.195	PREDICTED: UDP-glycosyltransferase 74C1 [Brassica rapa]	14.5175	13.9023	13.0238	2.33993	1.96234	2.14372	6.42936	2.68468	1.03065e-17	1.50525e-15	up	yes
MSTRG.1515	BraA01g039790.3C;BraA01g039800.3C	BraA01g039790.3C;MSTRG.1515.4;MSTRG.1515.1	GO:0006952(defense response);GO:0007165(signal transduction);GO:0016021(integral component of membrane);GO:0016301(kinase activity)	NA	NA	NA	PREDICTED: receptor-like protein 12 isoform X1 [Brassica rapa]	5.57556	5.06912	5.80096	12.6038	17.0328	14.1068	0.375957	-1.41136	1.20249e-17	1.74419e-15	down	yes
MSTRG.11766		MSTRG.11766.1	NA	NA	NA	NA		11.7625	11.0898	11.9664	1.70378	2.07022	1.58081	6.50233	2.70096	1.49616e-17	2.15538e-15	up	yes
MSTRG.6968	BraA04g031640.3C	BraA04g031640.3C	GO:0000060(protein import into nucleus, translocation);GO:0003677(DNA binding);GO:0003700(transcription factor activity, sequence-specific DNA binding);GO:0005515(protein binding);GO:0005634(nucleus);GO:0005737(cytoplasm);GO:0006351(transcription, DNA-templated);GO:0008134(transcription factor binding);GO:0009409(response to cold);GO:0009739(response to gibberellin);GO:0009908(flower development)…	03060(Protein export)	K03217	NA	PREDICTED: MADS-box protein SOC1-like [Brassica rapa]	24.2228	24.814	22.3381	1.71979	2.95926	2.32603	10.189	3.34894	1.6465e-17	2.35595e-15	up	yes
MSTRG.3006		MSTRG.3006.1	NA	NA	NA	NA		19.4515	19.9141	20.2077	48.9609	50.1338	46.2176	0.409967	-1.28642	1.73569e-17	2.4669e-15	down	yes
MSTRG.8595		MSTRG.8595.1	NA	NA	NA	NA		196.237	188.949	257.796	571.823	519.742	538.139	0.394539	-1.34176	1.81059e-17	2.5562e-15	down	yes
MSTRG.14237	BraA09g011290.3C	BraA09g011290.3C;MSTRG.14237.1	GO:0003674(molecular_function);GO:0005739(mitochondrion);GO:0008150(biological_process)	03410(Base excision repair)	K03575	EC:3.2.2.-	PREDICTED: uncharacterized protein At3g43530-like isoform X1 [Brassica napus]	20.0839	20.7636	20.8603	45.2782	45.7499	47.3374	0.445976	-1.16496	2.19711e-17	3.08134e-15	down	yes
MSTRG.1898	BraA02g003670.3C	MSTRG.1898.1;BraA02g003670.3C	GO:0005739(mitochondrion);GO:0009651(response to salt stress);GO:0045454(cell redox homeostasis);GO:0050897(cobalt ion binding)	NA	NA	NA	PREDICTED: CBS domain-containing protein CBSX3, mitochondrial [Brassica rapa]	28.7436	25.1261	26.2137	60.5815	64.7933	68.1942	0.41372	-1.27327	3.47573e-17	4.84248e-15	down	yes
MSTRG.12013	BraA07g036130.3C	MSTRG.12013.1;BraA07g036130.3C	GO:0004601(peroxidase activity);GO:0005576(extracellular region);GO:0005618(cell wall);GO:0005773(vacuole);GO:0006979(response to oxidative stress);GO:0009505(plant-type cell wall);GO:0009506(plasmodesma);GO:0016020(membrane);GO:0020037(heme binding);GO:0042744(hydrogen peroxide catabolic process);GO:0046872(metal ion binding);GO:0055114(oxidation-reduction process)	00940(Phenylpropanoid biosynthesis)	K00430	EC:1.11.1.7	PREDICTED: peroxidase 12 [Brassica rapa]	100.309	107.308	106.213	235.696	221.166	235.224	0.453457	-1.14096	3.8567e-17	5.33813e-15	down	yes
MSTRG.15105	BraA09g039260.3C	BraA09g039260.3C	GO:0005634(nucleus);GO:0008194(UDP-glycosyltransferase activity);GO:0009813(flavonoid biosynthetic process);GO:0016757(transferase activity, transferring glycosyl groups);GO:0019761(glucosinolate biosynthetic process);GO:0042742(defense response to bacterium);GO:0043231(intracellular membrane-bounded organelle);GO:0047251(thiohydroximate beta-D-glucosyltransferase activity);GO:0052544(defense res…	01210(2-Oxocarboxylic acid metabolism);00380(Tryptophan metabolism);00966(Glucosinolate biosynthesis)	K11820	EC:2.4.1.195	PREDICTED: UDP-glycosyltransferase 74B1 [Brassica rapa]	23.5553	16.2595	17.1355	2.61822	4.37156	3.15741	5.61242	2.48862	4.67253e-17	6.42534e-15	up	yes
MSTRG.12964	BraA08g018620.3C	BraA08g018620.3C	GO:0003993(acid phosphatase activity);GO:0009507(chloroplast)	03010(Ribosome)	K02866	NA	PREDICTED: acid phosphatase 1-like [Brassica rapa]	693.237	704.21	689.476	300.586	299.183	303.842	2.30954	1.2076	8.71769e-17	1.19106e-14	up	yes
MSTRG.5697	BraA03g055990.3C	MSTRG.5697.1;BraA03g055990.3C	GO:0004185(serine-type carboxypeptidase activity);GO:0005576(extracellular region);GO:0005615(extracellular space);GO:0005773(vacuole);GO:0006508(proteolysis);GO:0009742(brassinosteroid mediated signaling pathway);GO:0051603(proteolysis involved in cellular protein catabolic process)	00460(Cyanoamino acid metabolism)	K08249	EC:4.1.2.11	PREDICTED: serine carboxypeptidase 24 [Brassica rapa]	20.898	20.0713	20.5541	6.3991	6.42187	7.30129	3.05748	1.61234	9.16932e-17	1.24473e-14	up	yes
MSTRG.6637	BraA04g022100.3C	MSTRG.6637.1;BraA04g022100.3C	GO:0004364(glutathione transferase activity);GO:0004602(glutathione peroxidase activity);GO:0005507(copper ion binding);GO:0005737(cytoplasm);GO:0005773(vacuole);GO:0005829(cytosol);GO:0005886(plasma membrane);GO:0006749(glutathione metabolic process);GO:0006952(defense response);GO:0009407(toxin catabolic process);GO:0009506(plasmodesma);GO:0009507(chloroplast);GO:0009570(chloroplast stroma);GO:…	00480(Glutathione metabolism)	K00799	EC:2.5.1.18	PREDICTED: glutathione S-transferase F9-like [Brassica napus]	111.428	87.6167	78.1088	373.436	239.206	266.303	0.315325	-1.66509	1.03453e-16	1.39542e-14	down	yes
MSTRG.6078	BraA04g005810.3C	MSTRG.6078.1;BraA04g005810.3C	GO:0005576(extracellular region);GO:0006869(lipid transport);GO:0008289(lipid binding)	NA	NA	NA	BnaA04g04450D [Brassica napus]	30.978	28.4122	29.6905	81.9304	67.4513	72.0926	0.402217	-1.31396	1.04581e-16	1.40172e-14	down	yes
MSTRG.6258	BraA04g010970.3C	BraA04g010970.3C	GO:0004497(monooxygenase activity);GO:0009507(chloroplast);GO:0009570(chloroplast stroma);GO:0009573(chloroplast ribulose bisphosphate carboxylase complex);GO:0009579(thylakoid);GO:0009637(response to blue light);GO:0009853(photorespiration);GO:0009941(chloroplast envelope);GO:0010114(response to red light);GO:0010218(response to far red light);GO:0015977(carbon fixation);GO:0016020(membrane);GO:…	01200(Carbon metabolism);00630(Glyoxylate and dicarboxylate metabolism);00710(Carbon fixation in photosynthetic organisms)	K01602	EC:4.1.1.39	PREDICTED: ribulose bisphosphate carboxylase small chain, chloroplastic [Brassica napus]	410.555	434.146	438.065	175.802	189.744	174.808	2.37394	1.24728	1.24505e-16	1.65286e-14	up	yes
MSTRG.3166		MSTRG.3166.1	NA	NA	NA	NA		102.155	139.287	132.233	304.682	313.137	300.9	0.406735	-1.29784	1.2488e-16	1.65286e-14	down	yes
MSTRG.5844	BraA03g060720.3C	MSTRG.5844.1;BraA03g060720.3C	GO:0005634(nucleus);GO:0005737(cytoplasm);GO:0005829(cytosol);GO:0009640(photomorphogenesis);GO:0009704(de-etiolation);GO:0016787(hydrolase activity);GO:0080167(response to karrikin)	01200(Carbon metabolism);00640(Propanoate metabolism);00280(Valine, leucine and isoleucine degradation);00410(beta-Alanine metabolism)	K05605	EC:3.1.2.4	BnaA03g53980D [Brassica napus]	15.5984	15.5183	17.3817	39.3761	38.8188	35.2028	0.427684	-1.22538	1.81892e-16	2.38299e-14	down	yes
MSTRG.8260	BraA05g032950.3C	MSTRG.8260.2;MSTRG.8260.3;BraA05g032950.3C	GO:0005777(peroxisome);GO:0008891(glycolate oxidase activity);GO:0009854(oxidative photosynthetic carbon pathway);GO:0010181(FMN binding);GO:0010204(defense response signaling pathway, resistance gene-independent);GO:0042742(defense response to bacterium);GO:0050665(hydrogen peroxide biosynthetic process);GO:0052852(very-long-chain-(S)-2-hydroxy-acid oxidase activity);GO:0052853(long-chain-(S)-2-…	01200(Carbon metabolism);00630(Glyoxylate and dicarboxylate metabolism);04146(Peroxisome)	K11517	EC:1.1.3.15	BnaA05g25330D [Brassica napus]	19.6862	21.331	20.7196	47.4108	46.8886	48.1447	0.433411	-1.20619	1.82294e-16	2.38299e-14	down	yes
BraA02g013600.3C	BraA02g013600.3C	BraA02g013600.3C	GO:0004072(aspartate kinase activity);GO:0005524(ATP binding);GO:0009067(aspartate family amino acid biosynthetic process);GO:0009088(threonine biosynthetic process);GO:0009089(lysine biosynthetic process via diaminopimelate);GO:0009507(chloroplast);GO:0016310(phosphorylation);GO:0016597(amino acid binding)	01210(2-Oxocarboxylic acid metabolism);01230(Biosynthesis of amino acids);00260(Glycine, serine and threonine metabolism);00270(Cysteine and methionine metabolism);00300(Lysine biosynthesis);00261(Monobactam biosynthesis)	K00928	EC:2.7.2.4	BnaA02g09370D [Brassica napus]	4.08393	4.0716	4.43262	0.030899	0.088363	0.115177	53.6948	5.74671	1.85884e-16	2.41501e-14	up	yes
MSTRG.11680	BraA07g027870.3C	MSTRG.11680.1	NA	NA	NA	NA		19.4476	17.192	20.7438	46.6402	46.6413	44.2912	0.417114	-1.26149	2.01266e-16	2.59891e-14	down	yes
MSTRG.11379	BraA07g021800.3C	MSTRG.11379.1;BraA07g021800.3C;MSTRG.11379.2	GO:0005737(cytoplasm);GO:0006508(proteolysis);GO:0008233(peptidase activity);GO:0019172(glyoxalase III activity);GO:0019243(methylglyoxal catabolic process to D-lactate via S-lactoyl-glutathione)	00620(Pyruvate metabolism)	K18881	EC:4.2.1.130	PREDICTED: DJ-1 protein homolog F [Brassica rapa]	142.391	157.744	157.71	66.387	63.4158	62.3078	2.38324	1.25292	2.34426e-16	3.00875e-14	up	yes
MSTRG.15092	BraA09g038880.3C	MSTRG.15092.1;MSTRG.15092.2;MSTRG.15092.4;BraA09g038880.3C	GO:0000462(maturation of SSU-rRNA from tricistronic rRNA transcript (SSU-rRNA, 5.8S rRNA, LSU-rRNA));GO:0005730(nucleolus);GO:0030686(90S preribosome);GO:0032040(small-subunit processome)	NA	NA	NA	BnaA09g29430D [Brassica napus]	32.9151	30.6413	33.2003	11.8232	13.6797	13.4615	2.48321	1.3122	2.4423e-16	3.1157e-14	up	yes
MSTRG.15266	BraA09g043790.3C	MSTRG.15266.1;MSTRG.15266.2;BraA09g043790.3C	GO:0004089(carbonate dehydratase activity);GO:0005737(cytoplasm);GO:0005783(endoplasmic reticulum);GO:0006730(one-carbon metabolic process);GO:0008270(zinc ion binding);GO:0009570(chloroplast stroma)	00910(Nitrogen metabolism)	K01674	EC:4.2.1.1	PREDICTED: alpha carbonic anhydrase 1, chloroplastic isoform X1 [Brassica rapa]	22.4683	20.497	18.3003	6.55703	6.62567	6.26455	3.15035	1.65551	2.59661e-16	3.29272e-14	up	yes
MSTRG.1015	BraA01g022310.3C	MSTRG.1015.1;BraA01g022310.3C	GO:0005319(lipid transporter activity);GO:0005576(extracellular region);GO:0005618(cell wall);GO:0006869(lipid transport);GO:0008289(lipid binding);GO:0009506(plasmodesma)	NA	NA	NA	BnaA01g19350D [Brassica napus]	134.511	144.541	91.2002	38.9642	42.7103	35.9639	3.14738	1.65415	2.62157e-16	3.30458e-14	up	yes
MSTRG.10464	BraA06g039890.3C	MSTRG.10464.1	NA	NA	NA	NA		2.2061	4.22025	4.18655	16.5924	14.5863	15.7102	0.226342	-2.14342	4.38477e-16	5.49445e-14	down	yes
MSTRG.15443	BraA09g047300.3C	MSTRG.15443.1	NA	NA	NA	NA		0.373307	0.065123	0.163623	4.18727	6.05699	5.93445	0.0372127	-4.74806	6.00422e-16	7.47949e-14	down	yes
MSTRG.14468		MSTRG.14468.1	NA	NA	NA	NA		11.1751	13.0064	12.0829	26.9988	30.4186	28.5061	0.422056	-1.2445	9.32003e-16	1.15421e-13	down	yes
MSTRG.4929		MSTRG.4929.1	NA	NA	NA	NA		33.828	39.178	38.4338	12.3345	13.7172	12.5826	2.88448	1.52831	9.98671e-16	1.22452e-13	up	yes
MSTRG.1230	BraA01g031350.3C	BraA01g031350.3C	GO:0009409(response to cold);GO:0009507(chloroplast);GO:0009522(photosystem I);GO:0009523(photosystem II);GO:0009535(chloroplast thylakoid membrane);GO:0010030(positive regulation of seed germination);GO:0010117(photoprotection);GO:0010380(regulation of chlorophyll biosynthetic process);GO:0015979(photosynthesis);GO:0016021(integral component of membrane);GO:0016168(chlorophyll binding);GO:003460…	NA	NA	NA	PREDICTED: early light-induced protein 1, chloroplastic [Brassica rapa]	20.504	20.9082	21.4063	1.35348	2.17893	1.16629	13.3693	3.74085	1.00034e-15	1.22452e-13	up	yes
MSTRG.3007		MSTRG.3007.1	NA	NA	NA	NA		4.19125	3.18409	4.18791	13.263	14.544	14.957	0.270397	-1.88685	1.39519e-15	1.69804e-13	down	yes
MSTRG.14798	BraA09g029750.3C	MSTRG.14798.1;BraA09g029750.3C	GO:0005737(cytoplasm);GO:0006457(protein folding);GO:0006810(transport);GO:0009507(chloroplast);GO:0009535(chloroplast thylakoid membrane);GO:0010598(NAD(P)H dehydrogenase complex (plastoquinone));GO:0016021(integral component of membrane);GO:0016491(oxidoreductase activity);GO:0048038(quinone binding);GO:0055114(oxidation-reduction process)	04141(Protein processing in endoplasmic reticulum)	K09503	NA	PREDICTED: NAD(P)H-quinone oxidoreductase subunit T, chloroplastic [Brassica rapa]	14.9949	16.1695	20.0545	1.42284	0.753458	2.16618	11.7949	3.56009	1.53053e-15	1.85211e-13	up	yes
MSTRG.4778	BraA03g031820.3C	MSTRG.4778.1;BraA03g031820.3C	GO:0000325(plant-type vacuole);GO:0004540(ribonuclease activity);GO:0004568(chitinase activity);GO:0005576(extracellular region);GO:0008061(chitin binding);GO:0009615(response to virus);GO:0009627(systemic acquired resistance);GO:0009651(response to salt stress);GO:0009723(response to ethylene);GO:0009817(defense response to fungus, incompatible interaction);GO:0031640(killing of cells of other o…	NA	NA	NA	PREDICTED: pathogenesis-related protein PR-4-like [Brassica rapa]	1.4093	1.32848	1.91022	17.6814	12.9803	13.4023	0.105483	-3.24492	1.6995e-15	2.0449e-13	down	yes
MSTRG.16044	BraA09g059990.3C	BraA09g059990.3C	GO:0005506(iron ion binding);GO:0005783(endoplasmic reticulum);GO:0008284(positive regulation of cell proliferation);GO:0010075(regulation of meristem growth);GO:0010338(leaf formation);GO:0016020(membrane);GO:0016021(integral component of membrane);GO:0016709(oxidoreductase activity, acting on paired donors, with incorporation or reduction of molecular oxygen, NAD(P)H as one donor, and incorpora…	00903(Limonene and pinene degradation);00945(Stilbenoid, diarylheptanoid and gingerol biosynthesis)	K00517	NA	PREDICTED: cytochrome P450 78A5-like [Brassica rapa]	6.02471	5.86883	4.15532	0.079588	0.169814	0.142036	40.9998	5.35754	1.8144e-15	2.17082e-13	up	yes
MSTRG.2778	BraA02g027990.3C	BraA02g027990.3C	GO:0005507(copper ion binding);GO:0005576(extracellular region);GO:0005768(endosome);GO:0005773(vacuole);GO:0005794(Golgi apparatus);GO:0005802(trans-Golgi network);GO:0008131(primary amine oxidase activity);GO:0016021(integral component of membrane);GO:0048038(quinone binding);GO:0055114(oxidation-reduction process)	00260(Glycine, serine and threonine metabolism);00350(Tyrosine metabolism);00360(Phenylalanine metabolism);00410(beta-Alanine metabolism);00950(Isoquinoline alkaloid biosynthesis);00960(Tropane, piperidine and pyridine alkaloid biosynthesis)	K00276	EC:1.4.3.21	PREDICTED: primary amine oxidase [Brassica rapa]	5.39384	4.61633	4.64741	14.0163	14.0894	14.9144	0.340715	-1.55336	1.83178e-15	2.1793e-13	down	yes
MSTRG.11732	BraA07g029350.3C	BraA07g029350.3C	GO:0005351(sugar:proton symporter activity);GO:0005773(vacuole);GO:0005774(vacuolar membrane);GO:0005886(plasma membrane);GO:0005887(integral component of plasma membrane);GO:0005985(sucrose metabolic process);GO:0008506(sucrose:proton symporter activity);GO:0009506(plasmodesma);GO:0009624(response to nematode);GO:0009846(pollen germination);GO:0015144(carbohydrate transmembrane transporter activ…	NA	NA	NA	PREDICTED: sucrose transport protein SUC1-like [Brassica rapa]	22.6633	23.425	22.3084	7.31079	8.40284	7.44637	2.95323	1.56229	1.8527e-15	2.19188e-13	up	yes
MSTRG.7902	BraA05g025150.3C	MSTRG.7902.1	NA	NA	NA	NA		210.936	212.992	191.44	528.828	401.757	576.888	0.408212	-1.29261	1.95393e-15	2.29879e-13	down	yes
MSTRG.4306	BraA03g021370.3C	BraA03g021370.3C;MSTRG.4306.1	GO:0003677(DNA binding);GO:0003700(transcription factor activity, sequence-specific DNA binding);GO:0005515(protein binding);GO:0005634(nucleus);GO:0005983(starch catabolic process);GO:0006351(transcription, DNA-templated);GO:0006355(regulation of transcription, DNA-templated);GO:0006952(defense response);GO:0006970(response to osmotic stress);GO:0009414(response to water deprivation);GO:0009738(…	04626(Plant-pathogen interaction)	K13434	NA	BnaA03g18970D [Brassica napus]	30.4635	36.8555	31.5632	7.73566	2.77606	2.97811	7.33013	2.87384	2.00711e-15	2.34832e-13	up	yes
MSTRG.7074	BraA05g001270.3C	MSTRG.7074.1;MSTRG.7074.2	NA	NA	NA	NA		9.32445	10.5897	10.1042	24.8517	24.7428	23.9538	0.408145	-1.29285	2.45749e-15	2.85946e-13	down	yes
MSTRG.752	BraA01g015780.3C	BraA01g015780.3C	GO:0000036(ACP phosphopantetheine attachment site binding involved in fatty acid biosynthetic process);GO:0005829(cytosol);GO:0006633(fatty acid biosynthetic process);GO:0009507(chloroplast)	00190(Oxidative phosphorylation)	K03955	NA	PREDICTED: acyl carrier protein 4, chloroplastic [Brassica rapa]	326.604	339.422	321.69	145.842	155.469	141.317	2.23148	1.158	3.77475e-15	4.36819e-13	up	yes
MSTRG.11793	BraA07g031010.3C	BraA07g031010.3C	GO:0005515(protein binding);GO:0005737(cytoplasm);GO:0009414(response to water deprivation);GO:0009507(chloroplast);GO:0009535(chloroplast thylakoid membrane);GO:0009570(chloroplast stroma);GO:0009611(response to wounding);GO:0009617(response to bacterium);GO:0009620(response to fungus);GO:0009695(jasmonic acid biosynthetic process);GO:0009753(response to jasmonic acid);GO:0009941(chloroplast env…	00591(Linoleic acid metabolism);00592(alpha-Linolenic acid metabolism)	K00454	EC:1.13.11.12	PREDICTED: lipoxygenase 2, chloroplastic-like [Brassica napus]	26.7347	25.0848	25.4802	55.1697	53.0998	56.6441	0.468728	-1.09318	4.01957e-15	4.62622e-13	down	yes
MSTRG.16133	BraA09g062320.3C	MSTRG.16133.1;BraA09g062320.3C	GO:0000155(phosphorelay sensor kinase activity);GO:0004673(protein histidine kinase activity);GO:0004871(signal transducer activity);GO:0005515(protein binding);GO:0005634(nucleus);GO:0005737(cytoplasm);GO:0006351(transcription, DNA-templated);GO:0006355(regulation of transcription, DNA-templated);GO:0008020(G-protein coupled photoreceptor activity);GO:0009584(detection of visible light);GO:00095…	04712(Circadian rhythm - plant)	K12120	NA	PREDICTED: phytochrome A-like [Brassica rapa]	3.45492	3.15178	3.80158	10.4941	9.46658	8.22524	0.369272	-1.43724	4.05133e-15	4.63757e-13	down	yes
MSTRG.12705	BraA08g011100.3C	MSTRG.12705.7;MSTRG.12705.5;MSTRG.12705.3;MSTRG.12705.6;MSTRG.12705.2;MSTRG.12705.1;MSTRG.12705.4	NA	NA	NA	NA		45.4469	45.2446	45.2191	95.4824	95.9305	90.4475	0.482191	-1.05232	4.24092e-15	4.82849e-13	down	yes
MSTRG.14623	BraA09g023290.3C	MSTRG.14623.1;BraA09g023290.3C	GO:0005739(mitochondrion);GO:0005773(vacuole);GO:0008150(biological_process);GO:0008289(lipid binding);GO:0016021(integral component of membrane)	NA	NA	NA	PREDICTED: uncharacterized protein LOC103839466 [Brassica rapa]	79.4962	73.3826	81.0165	34.3947	34.6931	27.8488	2.41287	1.27075	4.74785e-15	5.37675e-13	up	yes
MSTRG.7699	BraA05g017000.3C	MSTRG.7699.1;BraA05g017000.3C	GO:0005524(ATP binding);GO:0005886(plasma membrane);GO:0006468(protein phosphorylation);GO:0016021(integral component of membrane);GO:0016301(kinase activity)	00500(Starch and sucrose metabolism)	K19891	EC:3.2.1.39	PREDICTED: probable LRR receptor-like serine/threonine-protein kinase At1g53430 [Brassica rapa]	5.82191	6.38139	6.37717	14.2835	14.5347	13.433	0.439762	-1.1852	5.25986e-15	5.9249e-13	down	yes
MSTRG.9559	BraA06g017060.3C	BraA06g017060.3C	GO:0003674(molecular_function);GO:0005739(mitochondrion);GO:0008150(biological_process)	03410(Base excision repair)	K03575	EC:3.2.2.-	PREDICTED: uncharacterized protein LOC103861140 [Brassica rapa]	9.40617	10.4505	9.80893	25.1397	24.2265	24.6425	0.40084	-1.3189	5.86624e-15	6.57298e-13	down	yes
MSTRG.5591	BraA03g053250.3C	MSTRG.5591.1;BraA03g053250.3C	GO:0005886(plasma membrane);GO:0006071(glycerol metabolic process);GO:0006629(lipid metabolic process);GO:0008889(glycerophosphodiester phosphodiesterase activity);GO:0009505(plant-type cell wall);GO:0009932(cell tip growth);GO:0010026(trichome differentiation);GO:0010053(root epidermal cell differentiation);GO:0010442(guard cell morphogenesis);GO:0016301(kinase activity);GO:0031225(anchored comp…	00564(Glycerophospholipid metabolism)	K01126	EC:3.1.4.46	PREDICTED: LOW QUALITY PROTEIN: glycerophosphodiester phosphodiesterase GDPDL3-like [Brassica rapa]	3.43584	4.1039	3.81325	12.2404	10.1413	11.4251	0.33582	-1.57424	6.11473e-15	6.81535e-13	down	yes
MSTRG.14704	BraA09g025990.3C	BraA09g025990.3C	GO:0003872(6-phosphofructokinase activity);GO:0005524(ATP binding);GO:0005737(cytoplasm);GO:0005829(cytosol);GO:0006002(fructose 6-phosphate metabolic process);GO:0006096(glycolytic process);GO:0009793(embryo development ending in seed dormancy);GO:0010318(pyrophosphate-dependent phosphofructokinase complex, beta-subunit complex);GO:0015979(photosynthesis);GO:0046872(metal ion binding);GO:0047334…	00051(Fructose and mannose metabolism)	K00895	EC:2.7.1.90	PREDICTED: pyrophosphate--fructose 6-phosphate 1-phosphotransferase subunit beta 2 [Brassica rapa]	6.45595	5.97776	6.82635	19.6713	18.3451	17.3689	0.347747	-1.52389	6.79984e-15	7.53928e-13	down	yes
MSTRG.14816	BraA09g030810.3C	MSTRG.14816.1;BraA09g030810.3C	GO:0003674(molecular_function);GO:0005634(nucleus);GO:0008150(biological_process);GO:0016021(integral component of membrane)	NA	NA	NA	PREDICTED: uncharacterized protein LOC103840001 [Brassica rapa]	9.99151	9.85322	10.4527	23.1123	22.8997	23.1024	0.438366	-1.18979	6.84184e-15	7.54634e-13	down	yes
MSTRG.9393	BraA06g013100.3C	MSTRG.9393.2;MSTRG.9393.1;BraA06g013100.3C	GO:0001666(response to hypoxia);GO:0004021(L-alanine:2-oxoglutarate aminotransferase activity);GO:0005524(ATP binding);GO:0005739(mitochondrion);GO:0005829(cytosol);GO:0009058(biosynthetic process);GO:0009507(chloroplast);GO:0019481(L-alanine catabolic process, by transamination);GO:0030170(pyridoxal phosphate binding);GO:0046686(response to cadmium ion)	01200(Carbon metabolism);01210(2-Oxocarboxylic acid metabolism);01230(Biosynthesis of amino acids);00710(Carbon fixation in photosynthetic organisms);00250(Alanine, aspartate and glutamate metabolism);00220(Arginine biosynthesis)	K00814	EC:2.6.1.2	PREDICTED: alanine aminotransferase 1, mitochondrial-like [Brassica rapa]	18.4271	16.1903	15.9964	36.5575	39.2316	38.5454	0.442682	-1.17566	8.39056e-15	9.20657e-13	down	yes
MSTRG.10277	BraA06g036100.3C	BraA06g036100.3C	GO:0004657(proline dehydrogenase activity);GO:0005739(mitochondrion);GO:0006537(glutamate biosynthetic process);GO:0006562(proline catabolic process);GO:0006979(response to oxidative stress);GO:0009414(response to water deprivation);GO:0010133(proline catabolic process to glutamate);GO:0042742(defense response to bacterium);GO:0055114(oxidation-reduction process)	00330(Arginine and proline metabolism)	K00318	EC:1.5.-.-	proline dehydrogenase 1, mitochondrial [Brassica napus]	10.9743	9.38244	9.40233	1.16133	0.55731	0.35777	14.332	3.84116	1.15092e-14	1.25634e-12	up	yes
MSTRG.7353	BraA05g007570.3C	MSTRG.7353.1;MSTRG.7353.2;BraA05g007570.3C	GO:0003674(molecular_function);GO:0005634(nucleus);GO:0008150(biological_process)	NA	NA	NA	BnaA05g20510D [Brassica napus]	37.0684	41.8708	37.0793	14.8909	13.0923	13.6603	2.78599	1.47819	1.64075e-14	1.78185e-12	up	yes
MSTRG.6421	BraA04g016140.3C	BraA04g016140.3C	GO:0003674(molecular_function);GO:0005576(extracellular region);GO:0008150(biological_process);GO:0009507(chloroplast);GO:0009579(thylakoid);GO:0016020(membrane)	NA	NA	NA	PREDICTED: PLAT domain-containing protein 2 [Brassica rapa]	29.2743	31.9939	27.9517	70.9842	68.2227	78.1035	0.410564	-1.28432	1.80373e-14	1.94885e-12	down	yes
MSTRG.17635	BraA10g032730.3C	BraA10g032730.3C	GO:0005507(copper ion binding);GO:0005576(extracellular region);GO:0009809(lignin biosynthetic process);GO:0016722(oxidoreductase activity, oxidizing metal ions);GO:0046274(lignin catabolic process);GO:0048046(apoplast);GO:0052716(hydroquinone:oxygen oxidoreductase activity);GO:0055114(oxidation-reduction process)	00053(Ascorbate and aldarate metabolism)	K00423	EC:1.10.3.3	PREDICTED: laccase-11-like [Brassica rapa]	0.314646	0.301548	0.277091	5.07227	4.7092	5.54021	0.058302	-4.10031	1.88528e-14	2.02662e-12	down	yes
MSTRG.16983	BraA10g019590.3C	BraA10g019590.3C	GO:0005576(extracellular region);GO:0009505(plant-type cell wall);GO:0055114(oxidation-reduction process)	00053(Ascorbate and aldarate metabolism)	K00423	EC:1.10.3.3	PREDICTED: L-ascorbate oxidase-like isoform X2 [Brassica napus]	143.421	134.665	146.645	65.956	61.5825	62.0105	2.24074	1.16398	1.89836e-14	2.03038e-12	up	yes
BraA09g048770.3C	BraA09g048770.3C	BraA09g048770.3C	GO:0001731(formation of translation preinitiation complex);GO:0003743(translation initiation factor activity);GO:0005515(protein binding);GO:0005634(nucleus);GO:0005737(cytoplasm);GO:0005829(cytosol);GO:0005852(eukaryotic translation initiation factor 3 complex);GO:0006413(translational initiation);GO:0006446(regulation of translational initiation);GO:0016282(eukaryotic 43S preinitiation complex)…	03013(RNA transport)	K03252	NA	PREDICTED: eukaryotic translation initiation factor 3 subunit C-like [Brassica rapa]	3.37859	3.95395	3.26257	0.247107	0.253074	0.311259	13.0572	3.70677	2.10045e-14	2.23523e-12	up	yes
MSTRG.14090	BraA09g008000.3C	MSTRG.14090.1;BraA09g008000.3C	GO:0000785(chromatin);GO:0003682(chromatin binding);GO:0005085(guanyl-nucleotide exchange factor activity);GO:0005515(protein binding);GO:0005634(nucleus);GO:0005737(cytoplasm);GO:0005829(cytosol);GO:0009411(response to UV);GO:0009649(entrainment of circadian clock);GO:0009881(photoreceptor activity);GO:0010224(response to UV-B);GO:0018298(protein-chromophore linkage);GO:0042803(protein homodimer…	04120(Ubiquitin mediated proteolysis)	K10615	EC:2.3.2.26	PREDICTED: ultraviolet-B receptor UVR8-like [Brassica rapa]	16.4659	15.1878	15.7551	33.5866	32.8552	34.2983	0.470606	-1.08741	2.20895e-14	2.33894e-12	down	yes
MSTRG.14965		MSTRG.14965.1	NA	NA	NA	NA		111.288	111.58	113.134	226.661	231.903	223.969	0.492286	-1.02243	2.55087e-14	2.68755e-12	down	yes
MSTRG.14868	BraA09g032620.3C	MSTRG.14868.1	NA	NA	NA	NA		10.5274	10.7834	10.1201	20.8893	23.438	28.2417	0.433118	-1.20717	3.25045e-14	3.40767e-12	down	yes
BraA03g047430.3C	BraA03g047430.3C	BraA03g047430.3C	GO:0005737(cytoplasm);GO:0005874(microtubule);GO:0007010(cytoskeleton organization);GO:0008017(microtubule binding);GO:0009832(plant-type cell wall biogenesis);GO:0010051(xylem and phloem pattern formation);GO:0071555(cell wall organization)	NA	NA	NA	BnaA03g42980D [Brassica napus]	0	0	0	1.94462	1.39023	1.67646	-inf	-inf	4.6318e-14	4.83191e-12	down	yes
MSTRG.13456	BraA08g030130.3C	MSTRG.13456.1	NA	NA	NA	NA		5.6574	8.75323	4.62105	19.2298	17.9056	23.0251	0.316348	-1.66042	5.14943e-14	5.34557e-12	down	yes
MSTRG.9352	BraA06g012370.3C;BraA06g012380.3C	BraA06g012370.3C;MSTRG.9352.1;BraA06g012380.3C	GO:0001104(RNA polymerase II transcription cofactor activity);GO:0005634(nucleus);GO:0006357(regulation of transcription from RNA polymerase II promoter);GO:0016592(mediator complex);GO:0004674(protein serine/threonine kinase activity);GO:0005515(protein binding);GO:0005524(ATP binding);GO:0005737(cytoplasm);GO:0005886(plasma membrane);GO:0006468(protein phosphorylation);GO:0009507(chloroplast);G…	04626(Plant-pathogen interaction)	K13412	EC:2.7.11.1	PREDICTED: mediator of RNA polymerase II transcription subunit 22b [Brassica rapa];PREDICTED: serine/threonine-protein kinase RHS3 [Brassica rapa]	6.07237	6.72548	6.69736	1.0039	0.967887	0.952572	6.66649	2.73693	5.2965e-14	5.47142e-12	up	yes
MSTRG.7763		MSTRG.7763.1	NA	NA	NA	NA		12.7709	11.7145	12.3135	2.00689	2.40469	2.01978	5.72178	2.51647	5.49877e-14	5.65279e-12	up	yes
MSTRG.16958	BraA10g018910.3C	BraA10g018910.3C;MSTRG.16958.1	GO:0005886(plasma membrane);GO:0006629(lipid metabolic process);GO:0009507(chloroplast);GO:0009556(microsporogenesis);GO:0009611(response to wounding);GO:0009651(response to salt stress);GO:0010345(suberin biosynthetic process);GO:0016627(oxidoreductase activity, acting on the CH-CH group of donors);GO:0050062(long-chain-fatty-acyl-CoA reductase activity);GO:0055114(oxidation-reduction process);G…	00073(Cutin, suberine and wax biosynthesis);04146(Peroxisome)	K13356	EC:1.2.1.84	PREDICTED: fatty acyl-CoA reductase 1 [Brassica rapa]	11.0282	12.6558	10.8196	27.2559	28.8259	23.789	0.431994	-1.21092	6.18194e-14	6.32439e-12	down	yes
MSTRG.11811	BraA07g031460.3C	BraA07g031460.3C	GO:0005886(plasma membrane);GO:0006071(glycerol metabolic process);GO:0006629(lipid metabolic process);GO:0008889(glycerophosphodiester phosphodiesterase activity);GO:0009505(plant-type cell wall);GO:0009932(cell tip growth);GO:0010026(trichome differentiation);GO:0010053(root epidermal cell differentiation);GO:0010442(guard cell morphogenesis);GO:0016301(kinase activity);GO:0031225(anchored comp…	00564(Glycerophospholipid metabolism)	K01126	EC:3.1.4.46	PREDICTED: glycerophosphodiester phosphodiesterase GDPDL3-like [Brassica rapa]	11.692	11.0517	12.2189	26.4114	25.3085	22.9259	0.468381	-1.09425	6.45648e-14	6.57351e-12	down	yes
MSTRG.7447		MSTRG.7447.1	NA	NA	NA	NA		24.2076	28.3388	24.8817	8.78114	8.59266	8.67447	2.97248	1.57167	6.68735e-14	6.77598e-12	up	yes
MSTRG.10126	BraA06g032740.3C	BraA06g032740.3C	GO:0003674(molecular_function);GO:0005576(extracellular region);GO:0009505(plant-type cell wall);GO:0009506(plasmodesma);GO:0010015(root morphogenesis);GO:0080167(response to karrikin)	NA	NA	NA	PREDICTED: uncharacterized protein LOC103874406 [Brassica rapa]	154.451	169.223	142.42	328.173	324.409	311.861	0.483279	-1.04907	6.90012e-14	6.95828e-12	down	yes
MSTRG.7864	BraA05g024080.3C	BraA05g024080.3C	GO:0003700(transcription factor activity, sequence-specific DNA binding);GO:0005515(protein binding);GO:0005634(nucleus);GO:0006351(transcription, DNA-templated);GO:0006355(regulation of transcription, DNA-templated);GO:0009414(response to water deprivation);GO:0009611(response to wounding);GO:0009630(gravitropism);GO:0009733(response to auxin);GO:0009734(auxin-activated signaling pathway);GO:000…	04075(Plant hormone signal transduction)	K14484	NA	PREDICTED: auxin-responsive protein IAA7 [Brassica napus]	17.2334	18.2646	19.1427	47.7228	49.6883	44.3379	0.385475	-1.37529	7.033e-14	7.05867e-12	down	yes
MSTRG.10045	BraA06g030640.3C	MSTRG.10045.1	NA	NA	NA	NA		7.1915	5.78118	5.39931	19.7706	19.5286	19.1231	0.314469	-1.66901	7.43403e-14	7.42597e-12	down	yes
MSTRG.4589	BraA03g027780.3C	BraA03g027780.3C	GO:0005215(transporter activity);GO:0005342(organic acid transmembrane transporter activity);GO:0005887(integral component of plasma membrane);GO:0006814(sodium ion transport);GO:0008508(bile acid:sodium symporter activity);GO:0009536(plastid);GO:0009611(response to wounding);GO:0009753(response to jasmonic acid);GO:0009941(chloroplast envelope);GO:0016020(membrane);GO:0019761(glucosinolate biosy…	NA	NA	NA	PREDICTED: probable sodium/metabolite cotransporter BASS5, chloroplastic [Brassica rapa]	11.8343	14.6402	12.1077	1.84881	2.28453	2.15636	6.13419	2.61687	7.92238e-14	7.8447e-12	up	yes
BraA05g022290.3C	BraA05g022290.3C	BraA05g022290.3C	GO:0004674(protein serine/threonine kinase activity);GO:0005515(protein binding);GO:0005524(ATP binding);GO:0005886(plasma membrane);GO:0006468(protein phosphorylation);GO:0007169(transmembrane receptor protein tyrosine kinase signaling pathway);GO:0010449(root meristem growth);GO:0016021(integral component of membrane);GO:0016032(viral process)	04075(Plant hormone signal transduction)	K13415	EC:2.7.10.1;EC:2.7.11.1	PREDICTED: probable LRR receptor-like serine/threonine-protein kinase At1g34110 [Brassica rapa]	1.25257	0.439014	1.19545	0	0	0	inf	inf	7.92731e-14	7.8447e-12	up	yes
MSTRG.15463	BraA09g047690.3C	BraA09g047690.3C	GO:0005773(vacuole);GO:0005783(endoplasmic reticulum);GO:0009058(biosynthetic process);GO:0009507(chloroplast);GO:0009821(alkaloid biosynthetic process);GO:0016844(strictosidine synthase activity)	00901(Indole alkaloid biosynthesis)	K01757	EC:4.3.3.2	PREDICTED: protein STRICTOSIDINE SYNTHASE-LIKE 9-like [Brassica napus]	34.7668	32.7497	38.5494	13.3604	14.6634	13.9605	2.52632	1.33704	9.12781e-14	8.99068e-12	up	yes
MSTRG.14436	BraA09g017380.3C	BraA09g017380.3C	GO:0005576(extracellular region)	NA	NA	NA	PREDICTED: transcription factor EMB1444-like [Brassica napus]	20.1054	24.3019	19.9398	5.13783	5.1181	2.88482	4.89676	2.29183	1.06285e-13	1.04204e-11	up	yes
MSTRG.14157	BraA09g009580.3C	BraA09g009580.3C	GO:0004553(hydrolase activity, hydrolyzing O-glycosyl compounds);GO:0005576(extracellular region);GO:0009845(seed germination);GO:0016985(mannan endo-1,4-beta-mannosidase activity);GO:0046355(mannan catabolic process);GO:0071944(cell periphery)	00051(Fructose and mannose metabolism)	K19355	EC:3.2.1.78	PREDICTED: mannan endo-1,4-beta-mannosidase 7-like [Brassica rapa]	6.47325	3.87807	3.04202	21.0773	20.2584	18.8669	0.222471	-2.16831	1.14991e-13	1.12219e-11	down	yes
MSTRG.2265	BraA02g012450.3C	MSTRG.2265.1;BraA02g012450.3C	GO:0005622(intracellular);GO:0005623(cell);GO:0005634(nucleus);GO:0006355(regulation of transcription, DNA-templated);GO:0009507(chloroplast);GO:0045036(protein targeting to chloroplast)	04712(Circadian rhythm - plant)	K12130	NA	PREDICTED: protein CHLOROPLAST IMPORT APPARATUS 2-like isoform X1 [Brassica rapa]	23.798	20.5433	25.1848	9.17015	10.0066	10.2922	2.3593	1.23836	1.19748e-13	1.16325e-11	up	yes
MSTRG.1223	BraA01g031080.3C	MSTRG.1223.1	NA	NA	NA	NA		44.4236	46.5315	45.661	93.6072	92.9157	93.3858	0.488073	-1.03483	1.2509e-13	1.20961e-11	down	yes
BraA07g030470.3C	BraA07g030470.3C	BraA07g030470.3C	GO:0003677(DNA binding);GO:0003700(transcription factor activity, sequence-specific DNA binding);GO:0005515(protein binding);GO:0005634(nucleus);GO:0006351(transcription, DNA-templated);GO:0009908(flower development);GO:0009933(meristem structural organization);GO:0010076(maintenance of floral meristem identity);GO:0010582(floral meristem determinacy);GO:0030154(cell differentiation);GO:0045893(p…	03060(Protein export)	K03217	NA	BnaA07g24360D [Brassica napus]	2.42151	2.8291	3.25113	0	0	0	inf	inf	1.49099e-13	1.43522e-11	up	yes
MSTRG.213	BraA01g004230.3C	MSTRG.213.1;BraA01g004230.3C	GO:0003677(DNA binding);GO:0003700(transcription factor activity, sequence-specific DNA binding);GO:0005515(protein binding);GO:0005634(nucleus);GO:0006351(transcription, DNA-templated);GO:0006355(regulation of transcription, DNA-templated);GO:0009414(response to water deprivation);GO:0009651(response to salt stress);GO:0009737(response to abscisic acid);GO:0009738(abscisic acid-activated signali…	04075(Plant hormone signal transduction)	K14432	NA	PREDICTED: ABSCISIC ACID-INSENSITIVE 5-like protein 6 [Brassica rapa]	25.0117	25.8385	27.3971	52.834	58.8166	55.9423	0.466889	-1.09885	1.49857e-13	1.43598e-11	down	yes
BraA08g009550.3C	BraA08g009550.3C	BraA08g009550.3C	GO:0005576(extracellular region);GO:0016042(lipid catabolic process);GO:0016788(hydrolase activity, acting on ester bonds);GO:0052689(carboxylic ester hydrolase activity)	00561(Glycerolipid metabolism)	K00679	EC:2.3.1.158	PREDICTED: GDSL esterase/lipase At5g33370 [Brassica rapa]	2.38542	2.27333	1.76224	0	0	0	inf	inf	1.51783e-13	1.44789e-11	up	yes
MSTRG.14187	BraA09g010100.3C	BraA09g010100.3C;MSTRG.14187.1	GO:0000103(sulfate assimilation);GO:0004020(adenylylsulfate kinase activity);GO:0005524(ATP binding);GO:0009507(chloroplast);GO:0009536(plastid);GO:0010439(regulation of glucosinolate biosynthetic process);GO:0016301(kinase activity);GO:0016310(phosphorylation);GO:0016772(transferase activity, transferring phosphorus-containing groups);GO:0019344(cysteine biosynthetic process);GO:0048232(male gam…	00920(Sulfur metabolism);00230(Purine metabolism)	K00860	EC:2.7.1.25	BnaA09g08410D [Brassica napus]	195.925	212.32	191.173	96.9891	88.7643	86.5022	2.20167	1.1386	1.53266e-13	1.45547e-11	up	yes
MSTRG.2791	BraA02g028450.3C	BraA02g028450.3C;MSTRG.2791.2;MSTRG.2791.1	GO:0004197(cysteine-type endopeptidase activity);GO:0005576(extracellular region);GO:0005615(extracellular space);GO:0005764(lysosome);GO:0006508(proteolysis);GO:0008234(cysteine-type peptidase activity);GO:0051603(proteolysis involved in cellular protein catabolic process)	04145(Phagosome)	K01365	EC:3.4.22.15	PREDICTED: probable cysteine protease RDL5 [Brassica rapa]	111.65	82.2574	118.81	40.2171	43.5096	44.4513	2.43971	1.28671	1.61149e-13	1.52351e-11	up	yes
MSTRG.14184	BraA09g010080.3C	BraA09g010080.3C	GO:0004601(peroxidase activity);GO:0005576(extracellular region);GO:0005618(cell wall);GO:0005773(vacuole);GO:0006979(response to oxidative stress);GO:0009735(response to cytokinin);GO:0016020(membrane);GO:0020037(heme binding);GO:0042744(hydrogen peroxide catabolic process);GO:0046872(metal ion binding);GO:0055114(oxidation-reduction process)	00940(Phenylpropanoid biosynthesis)	K00430	EC:1.11.1.7	PREDICTED: peroxidase 32 [Brassica rapa]	4.7585	4.80626	4.87447	16.5632	20.2987	20.4265	0.252045	-1.98825	1.63099e-13	1.53509e-11	down	yes
MSTRG.11935	BraA07g034440.3C	MSTRG.11935.1;BraA07g034440.3C	GO:0005576(extracellular region);GO:0005618(cell wall);GO:0006949(syncytium formation);GO:0009505(plant-type cell wall);GO:0009664(plant-type cell wall organization);GO:0009739(response to gibberellin);GO:0009826(unidimensional cell growth);GO:0009828(plant-type cell wall loosening);GO:0010114(response to red light);GO:0010119(regulation of stomatal movement);GO:0016020(membrane)	NA	NA	NA	expansin-A1 precursor [Brassica rapa]	82.7153	77.9105	80.024	32.4617	35.6065	38.4157	2.25997	1.1763	1.72603e-13	1.61735e-11	up	yes
BraA06g032290.3C	BraA06g032290.3C	BraA06g032290.3C	GO:0003674(molecular_function);GO:0005634(nucleus);GO:0008150(biological_process)	NA	NA	NA	PREDICTED: protein ENHANCED DISEASE RESISTANCE 2-like [Brassica rapa]	0	0	0	3.13757	2.87849	1.93603	-inf	-inf	1.73442e-13	1.61805e-11	down	yes
MSTRG.5786	BraA03g058730.3C	BraA03g058730.3C	GO:0000038(very long-chain fatty acid metabolic process);GO:0006633(fatty acid biosynthetic process);GO:0009416(response to light stimulus);GO:0016021(integral component of membrane);GO:0016746(transferase activity, transferring acyl groups);GO:0016747(transferase activity, transferring acyl groups other than amino-acyl groups);GO:0030497(fatty acid elongation)	00062(Fatty acid elongation)	K15397	EC:2.3.1.199	PREDICTED: 3-ketoacyl-CoA synthase 16-like [Brassica rapa]	56.4933	52.3659	57.9882	111.747	120.281	112.797	0.483861	-1.04734	1.76184e-13	1.63643e-11	down	yes
MSTRG.661	BraA01g013360.3C	MSTRG.661.1;BraA01g013360.3C	GO:0000254(C-4 methylsterol oxidase activity);GO:0003824(catalytic activity);GO:0005506(iron ion binding);GO:0005634(nucleus);GO:0005789(endoplasmic reticulum membrane);GO:0006633(fatty acid biosynthetic process);GO:0016021(integral component of membrane);GO:0016126(sterol biosynthetic process);GO:0080064(4,4-dimethyl-9beta,19-cyclopropylsterol oxidation)	00100(Steroid biosynthesis)	K14423	EC:1.14.13.72	BnaC01g14170D [Brassica napus]	19.084	20.3883	20.6793	8.13321	9.80517	8.94469	2.23753	1.1619	2.33475e-13	2.15908e-11	up	yes
MSTRG.10675		MSTRG.10675.1;MSTRG.10675.2	NA	NA	NA	NA		22.8135	19.7675	21.6183	44.1563	47.3162	45.4024	0.469036	-1.09223	2.38374e-13	2.1948e-11	down	yes
MSTRG.4581		MSTRG.4581.1;MSTRG.4581.2	NA	NA	NA	NA		272.267	271.064	288.546	573.655	552.668	546.987	0.497145	-1.00826	2.39837e-13	2.19871e-11	down	yes
MSTRG.13732	BraA08g035740.3C	MSTRG.13732.1;BraA08g035740.3C	GO:0003677(DNA binding);GO:0003700(transcription factor activity, sequence-specific DNA binding);GO:0005634(nucleus);GO:0006351(transcription, DNA-templated);GO:0006355(regulation of transcription, DNA-templated);GO:0007623(circadian rhythm);GO:0009409(response to cold);GO:0009651(response to salt stress);GO:0009723(response to ethylene);GO:0009733(response to auxin);GO:0009737(response to abscis…	04712(Circadian rhythm - plant)	K12133	NA	PREDICTED: protein LHY-like isoform X1 [Brassica rapa]	39.9361	40.2222	39.5543	15.9859	19.2247	17.8814	2.25481	1.17301	3.35978e-13	3.06681e-11	up	yes
MSTRG.5176	BraA03g041690.3C	MSTRG.5176.1;BraA03g041690.3C	GO:0004467(long-chain fatty acid-CoA ligase activity);GO:0005524(ATP binding);GO:0005783(endoplasmic reticulum);GO:0005794(Golgi apparatus);GO:0006631(fatty acid metabolic process);GO:0006633(fatty acid biosynthetic process);GO:0009507(chloroplast);GO:0009941(chloroplast envelope)	01212(Fatty acid metabolism);00061(Fatty acid biosynthesis);00071(Fatty acid degradation);04146(Peroxisome)	K01897	EC:6.2.1.3	PREDICTED: long chain acyl-CoA synthetase 8 [Brassica rapa]	21.2448	20.0328	20.038	42.2479	42.9431	41.6121	0.48355	-1.04826	3.96378e-13	3.60262e-11	down	yes
MSTRG.9928	BraA06g027860.3C	BraA06g027860.3C	GO:0003674(molecular_function);GO:0005634(nucleus);GO:0008150(biological_process)	NA	NA	NA	PREDICTED: coiled-coil-helix-coiled-coil-helix domain-containing protein 10, mitochondrial [Brassica rapa]	92.3679	94.0253	96.797	38.3547	36.8544	42.9421	2.39685	1.26114	4.60574e-13	4.1682e-11	up	yes
MSTRG.11966	BraA07g035140.3C	MSTRG.11966.1;BraA07g035140.3C	GO:0004089(carbonate dehydratase activity);GO:0005515(protein binding);GO:0005737(cytoplasm);GO:0005886(plasma membrane);GO:0008270(zinc ion binding);GO:0009507(chloroplast);GO:0009941(chloroplast envelope);GO:0010037(response to carbon dioxide);GO:0010119(regulation of stomatal movement);GO:0015976(carbon utilization);GO:2000122(negative regulation of stomatal complex development)	00910(Nitrogen metabolism)	K01673	EC:4.2.1.1	PREDICTED: beta carbonic anhydrase 4 isoform X1 [Brassica rapa]	23.7052	25.8238	24.272	8.29552	9.99986	8.2133	2.78403	1.47717	4.90052e-13	4.41609e-11	up	yes
MSTRG.7468	BraA05g010070.3C	MSTRG.7468.1;MSTRG.7468.2;BraA05g010070.3C	GO:0005737(cytoplasm);GO:0005886(plasma membrane);GO:0006813(potassium ion transport);GO:0009555(pollen development);GO:0015079(potassium ion transmembrane transporter activity);GO:0016021(integral component of membrane);GO:0071805(potassium ion transmembrane transport)	NA	NA	NA	PREDICTED: potassium transporter 11 isoform X1 [Brassica rapa]	15.8131	15.6352	15.4087	30.8551	32.958	32.4447	0.486787	-1.03864	5.37118e-13	4.81972e-11	down	yes
MSTRG.9703	BraA06g020840.3C	BraA06g020840.3C	GO:0000169(activation of MAPK activity involved in osmosensory signaling pathway);GO:0004672(protein kinase activity);GO:0004707(MAP kinase activity);GO:0005515(protein binding);GO:0005524(ATP binding);GO:0005634(nucleus);GO:0005737(cytoplasm);GO:0006970(response to osmotic stress);GO:0006979(response to oxidative stress);GO:0007165(signal transduction);GO:0009409(response to cold);GO:0009555(pol…	04075(Plant hormone signal transduction)	K14512	EC:2.7.11.24	mitogen-activated protein kinase 3 [Brassica napus]	35.742	38.0126	38.0835	79.7328	77.6895	75.8979	0.479333	-1.0609	5.5741e-13	4.98071e-11	down	yes
MSTRG.325	BraA01g006200.3C	BraA01g006200.3C	GO:0005634(nucleus);GO:0005829(cytosol);GO:0008171(O-methyltransferase activity);GO:0009809(lignin biosynthetic process);GO:0032259(methylation);GO:0046983(protein dimerization activity)	00940(Phenylpropanoid biosynthesis)	K13066	EC:2.1.1.68	PREDICTED: indole glucosinolate O-methyltransferase 4-like [Brassica rapa]	5.90683	6.85814	5.93844	20.3412	19.685	19.7437	0.312923	-1.67612	5.90183e-13	5.25138e-11	down	yes
MSTRG.6801	BraA04g027070.3C	BraA04g027070.3C	GO:0005515(protein binding);GO:0005773(vacuole);GO:0005774(vacuolar membrane);GO:0006793(phosphorus metabolic process);GO:0006812(cation transport);GO:0006814(sodium ion transport);GO:0006874(cellular calcium ion homeostasis);GO:0006882(cellular zinc ion homeostasis);GO:0009624(response to nematode);GO:0009705(plant-type vacuole membrane);GO:0010351(lithium ion transport);GO:0015368(calcium:catio…	NA	NA	NA	PREDICTED: vacuolar cation/proton exchanger 1 [Brassica rapa]	16.4415	15.3898	15.9769	4.20579	4.2747	4.79513	3.6012	1.84848	5.96412e-13	5.28461e-11	up	yes
MSTRG.1910	BraA02g003970.3C	MSTRG.1910.1;BraA02g003970.3C	GO:0003690(double-stranded DNA binding);GO:0003697(single-stranded DNA binding);GO:0003723(RNA binding);GO:0005515(protein binding);GO:0005634(nucleus);GO:0009791(post-embryonic development);GO:0009910(negative regulation of flower development);GO:0010022(meristem determinacy);GO:0016571(histone methylation);GO:0042538(hyperosmotic salinity response);GO:0045892(negative regulation of transcriptio…	NA	NA	NA	PREDICTED: protein EMBRYONIC FLOWER 1-like isoform X1 [Brassica rapa]	11.6404	11.2988	10.4481	3.50317	3.43337	1.62736	3.8986	1.96296	5.99226e-13	5.28742e-11	up	yes
BraA08g025030.3C	BraA08g025030.3C	BraA08g025030.3C	GO:0001708(cell fate specification);GO:0003677(DNA binding);GO:0003700(transcription factor activity, sequence-specific DNA binding);GO:0005515(protein binding);GO:0005634(nucleus);GO:0006351(transcription, DNA-templated);GO:0006355(regulation of transcription, DNA-templated);GO:0009908(flower development);GO:0010093(specification of floral organ identity);GO:0046983(protein dimerization activity…	NA	NA	NA	PREDICTED: agamous-like MADS-box protein AGL9 homolog isoform X1 [Brassica rapa]	4.84424	3.51315	5.15595	0.039831	0	0	339.267	8.40628	6.16219e-13	5.4148e-11	up	yes
MSTRG.9676	BraA06g019890.3C	BraA06g019890.3C	GO:0004553(hydrolase activity, hydrolyzing O-glycosyl compounds);GO:0005576(extracellular region);GO:0005829(cytosol);GO:0005975(carbohydrate metabolic process)	00500(Starch and sucrose metabolism);00460(Cyanoamino acid metabolism);00940(Phenylpropanoid biosynthesis)	K05349	EC:3.2.1.21	PREDICTED: uncharacterized protein LOC103873275 [Brassica rapa]	9.82651	13.1922	10.5742	25.0168	25.5192	26.094	0.438378	-1.18975	6.50655e-13	5.69377e-11	down	yes
MSTRG.13874	BraA09g002920.3C	BraA09g002920.3C	GO:0003674(molecular_function);GO:0008150(biological_process);GO:0009507(chloroplast)	04144(Endocytosis)	K12198	NA	BnaA09g52250D [Brassica napus]	24.9318	21.3076	25.0542	57.9091	60.3753	55.7778	0.409588	-1.28776	7.46165e-13	6.50269e-11	down	yes
MSTRG.17209	BraA10g024200.3C	MSTRG.17209.1	NA	NA	NA	NA		6.07343	9.4813	7.82412	27.8649	33.4096	28.0232	0.261808	-1.93342	7.73822e-13	6.71607e-11	down	yes
MSTRG.9611	BraA06g018050.3C	BraA06g018050.3C;MSTRG.9611.1	GO:0005524(ATP binding);GO:0005737(cytoplasm);GO:0005739(mitochondrion);GO:0005829(cytosol);GO:0009506(plasmodesma);GO:0009507(chloroplast);GO:0009570(chloroplast stroma);GO:0009735(response to cytokinin);GO:0010030(positive regulation of seed germination);GO:0010214(seed coat development);GO:0016208(AMP binding);GO:0033611(oxalate catabolic process);GO:0046686(response to cadmium ion);GO:0048046…	04146(Peroxisome)	K12261	EC:4.1.-.-	PREDICTED: oxalate--CoA ligase [Brassica rapa]	21.8352	15.8128	17.199	44.0031	41.6316	40.4912	0.434859	-1.20138	7.77524e-13	6.72066e-11	down	yes
MSTRG.445	BraA01g008390.3C	BraA01g008390.3C	GO:0003840(gamma-glutamyltransferase activity);GO:0005773(vacuole);GO:0005774(vacuolar membrane);GO:0006751(glutathione catabolic process);GO:0006805(xenobiotic metabolic process);GO:0009636(response to toxic substance);GO:0016021(integral component of membrane);GO:0016756(glutathione gamma-glutamylcysteinyltransferase activity);GO:0036374(glutathione hydrolase activity)	00590(Arachidonic acid metabolism);00430(Taurine and hypotaurine metabolism);00460(Cyanoamino acid metabolism);00480(Glutathione metabolism)	K18592	EC:2.3.2.2;EC:3.4.19.13	PREDICTED: gamma-glutamyltranspeptidase 3-like [Brassica rapa]	2.46873	2.38346	2.62686	9.39045	9.86685	10.3899	0.252268	-1.98697	8.11244e-13	6.98362e-11	down	yes
MSTRG.2858	BraA02g032050.3C	BraA02g032050.3C	GO:0005524(ATP binding);GO:0005829(cytosol);GO:0005886(plasma membrane);GO:0006952(defense response)	04626(Plant-pathogen interaction)	K13459	NA	PREDICTED: probable disease resistance protein At5g45510 isoform X2 [Brassica rapa]	10.9878	9.99322	12.0391	22.7993	24.0696	23.865	0.466822	-1.09906	8.2613e-13	7.08297e-11	down	yes
MSTRG.14427	BraA09g017130.3C	BraA09g017130.3C	GO:0004650(polygalacturonase activity);GO:0005576(extracellular region);GO:0005975(carbohydrate metabolic process);GO:0016829(lyase activity);GO:0071555(cell wall organization)	00040(Pentose and glucuronate interconversions);00500(Starch and sucrose metabolism)	K01184	EC:3.2.1.15	PREDICTED: polygalacturonase At1g48100 [Brassica rapa]	17.4313	14.4104	15.9508	4.35705	5.5064	4.74391	3.27181	1.71009	8.43966e-13	7.20672e-11	up	yes
BraA01g016140.3C	BraA01g016140.3C	BraA01g016140.3C	GO:0003677(DNA binding);GO:0003700(transcription factor activity, sequence-specific DNA binding);GO:0005634(nucleus);GO:0006351(transcription, DNA-templated);GO:0006355(regulation of transcription, DNA-templated);GO:0009908(flower development);GO:0009909(regulation of flower development);GO:0030154(cell differentiation);GO:0046983(protein dimerization activity)	03060(Protein export)	K03217	NA	PREDICTED: MADS-box protein AGL72-like [Brassica rapa]	3.12538	2.61803	3.62177	0	0	0	inf	inf	9.61774e-13	8.17972e-11	up	yes
BraA02g022420.3C	BraA02g022420.3C	BraA02g022420.3C	GO:0003677(DNA binding);GO:0003700(transcription factor activity, sequence-specific DNA binding);GO:0005634(nucleus);GO:0006355(regulation of transcription, DNA-templated);GO:0009739(response to gibberellin);GO:0009751(response to salicylic acid);GO:0010200(response to chitin)	04626(Plant-pathogen interaction)	K09422	NA	PREDICTED: myb-related protein 306-like [Brassica rapa]	1.63509	2.66938	1.88915	0	0	0	inf	inf	1.06908e-12	9.05594e-11	up	yes
MSTRG.2878	BraA02g033220.3C	MSTRG.2878.1	NA	NA	NA	NA		26.5265	25.3312	25.8858	9.87685	9.29968	10.503	2.61943	1.38925	1.12188e-12	9.46538e-11	up	yes
MSTRG.17555	BraA10g031320.3C	BraA10g031320.3C	GO:0000287(magnesium ion binding);GO:0004427(inorganic diphosphatase activity);GO:0005829(cytosol);GO:0006796(phosphate-containing compound metabolic process);GO:0009507(chloroplast);GO:0009536(plastid);GO:0009570(chloroplast stroma);GO:0009579(thylakoid);GO:0009651(response to salt stress);GO:0009941(chloroplast envelope);GO:0016020(membrane);GO:0016462(pyrophosphatase activity);GO:0042742(defen…	00190(Oxidative phosphorylation)	K01507	EC:3.6.1.1	PREDICTED: soluble inorganic pyrophosphatase 6, chloroplastic-like [Brassica rapa]	193.019	185.752	183.358	91.2043	91.3874	84.8569	2.10182	1.07164	1.55799e-12	1.30927e-10	up	yes
MSTRG.15288	BraA09g044380.3C	BraA09g044380.3C	GO:0005773(vacuole);GO:0005886(plasma membrane);GO:0005887(integral component of plasma membrane);GO:0006810(transport);GO:0006833(water transport);GO:0009414(response to water deprivation);GO:0009506(plasmodesma);GO:0009507(chloroplast);GO:0009737(response to abscisic acid);GO:0009992(cellular water homeostasis);GO:0015250(water channel activity);GO:0015254(glycerol channel activity);GO:0016020(…	00531(Glycosaminoglycan degradation)	K10532	EC:2.3.1.78	aquaporin PIP2-1 [Brassica napus]	320.297	325.996	319.388	152.322	155.579	156.767	2.07822	1.05535	1.66196e-12	1.39112e-10	up	yes
MSTRG.783	BraA01g016690.3C	BraA01g016690.3C	GO:0004609(phosphatidylserine decarboxylase activity);GO:0005509(calcium ion binding);GO:0005737(cytoplasm);GO:0005783(endoplasmic reticulum);GO:0005789(endoplasmic reticulum membrane);GO:0006646(phosphatidylethanolamine biosynthetic process);GO:0008654(phospholipid biosynthetic process);GO:0016540(protein autoprocessing)	00564(Glycerophospholipid metabolism)	K01613	EC:4.1.1.65	PREDICTED: phosphatidylserine decarboxylase proenzyme 3 [Brassica rapa]	15.1562	14.3879	15.4152	29.8168	30.4581	29.6858	0.499765	-1.00068	1.86585e-12	1.55563e-10	down	yes
MSTRG.16913	BraA10g017700.3C	MSTRG.16913.1;MSTRG.16913.2;BraA10g017700.3C	GO:0003729(mRNA binding);GO:0003730(mRNA 3'-UTR binding);GO:0005515(protein binding);GO:0005634(nucleus);GO:0005737(cytoplasm);GO:0005840(ribosome);GO:0007369(gastrulation);GO:0009409(response to cold);GO:0009790(embryo development);GO:0016477(cell migration);GO:0019899(enzyme binding);GO:0022008(neurogenesis);GO:0045727(positive regulation of translation);GO:0048255(mRNA stabilization);GO:004879…	03040(Spliceosome)	K12741	NA	PREDICTED: glycine-rich RNA-binding protein 3, mitochondrial isoform X1 [Brassica rapa]	35.2251	31.7142	33.2404	4.41274	11.8781	4.74205	4.763	2.25187	2.11338e-12	1.7551e-10	up	yes
MSTRG.4671	BraA03g029780.3C	BraA03g029780.3C	GO:0003677(DNA binding);GO:0003700(transcription factor activity, sequence-specific DNA binding);GO:0005634(nucleus);GO:0006351(transcription, DNA-templated);GO:0006355(regulation of transcription, DNA-templated);GO:0007275(multicellular organism development);GO:0009651(response to salt stress);GO:0009737(response to abscisic acid);GO:0009751(response to salicylic acid);GO:0009753(response to jas…	04712(Circadian rhythm - plant)	K16166	NA	PREDICTED: MYB-like transcription factor ETC3 isoform X1 [Brassica rapa]	35.2048	32.847	39.0154	1.78305	3.0285	1.60573	16.6842	4.06041	2.32462e-12	1.92299e-10	up	yes
MSTRG.87	BraA01g001890.3C	BraA01g001890.3C	GO:0003677(DNA binding);GO:0003700(transcription factor activity, sequence-specific DNA binding);GO:0005634(nucleus);GO:0005829(cytosol);GO:0006351(transcription, DNA-templated);GO:0006355(regulation of transcription, DNA-templated);GO:0010092(specification of organ identity);GO:0010629(negative regulation of gene expression);GO:0044212(transcription regulatory region DNA binding);GO:0048449(flor…	04075(Plant hormone signal transduction)	K14491	NA	PREDICTED: myb family transcription factor EFM [Brassica rapa]	6.16155	5.84329	9.23824	22.0328	26.6371	25.5253	0.286313	-1.80434	2.41988e-12	1.994e-10	down	yes
MSTRG.6165	BraA04g008320.3C	MSTRG.6165.1	NA	NA	NA	NA		9.78602	10.9872	11.5354	2.96566	2.90838	3.15518	3.57823	1.83924	2.79341e-12	2.29287e-10	up	yes
MSTRG.679	BraA01g014290.3C	BraA01g014290.3C	GO:0004021(L-alanine:2-oxoglutarate aminotransferase activity);GO:0004069(L-aspartate:2-oxoglutarate aminotransferase activity);GO:0004121(cystathionine beta-lyase activity);GO:0004838(L-tyrosine:2-oxoglutarate aminotransferase activity);GO:0005737(cytoplasm);GO:0005773(vacuole);GO:0006520(cellular amino acid metabolic process);GO:0008483(transaminase activity);GO:0009058(biosynthetic process);GO…	01230(Biosynthesis of amino acids);00270(Cysteine and methionine metabolism);00350(Tyrosine metabolism);00360(Phenylalanine metabolism);00400(Phenylalanine, tyrosine and tryptophan biosynthesis);00130(Ubiquinone and other terpenoid-quinone biosynthesis);00950(Isoquinoline alkaloid biosynthesis);00960(Tropane, piperidine and pyridine alkaloid biosynthesis)	K00815	EC:2.6.1.5	PREDICTED: cystine lyase CORI3-like [Brassica rapa]	199.532	191.592	224.05	449.206	368.935	464.835	0.479491	-1.06043	2.95781e-12	2.41844e-10	down	yes
MSTRG.12892	BraA08g016920.3C	MSTRG.12892.1;BraA08g016920.3C	GO:0004185(serine-type carboxypeptidase activity);GO:0005576(extracellular region);GO:0006508(proteolysis);GO:0051603(proteolysis involved in cellular protein catabolic process)	00460(Cyanoamino acid metabolism)	K08249	EC:4.1.2.11	PREDICTED: serine carboxypeptidase-like 42 [Brassica rapa]	20.3216	23.4767	22.9295	8.18489	9.98827	9.63483	2.39959	1.26279	3.00541e-12	2.4479e-10	up	yes
MSTRG.9190	BraA06g009950.3C	MSTRG.9190.1	NA	NA	NA	NA		22.3829	25.7749	22.9144	8.26559	7.49362	11.289	2.62761	1.39375	3.1062e-12	2.5203e-10	up	yes
MSTRG.1309		MSTRG.1309.1	NA	NA	NA	NA		7.54763	4.23349	4.48421	0	0	0	inf	inf	3.1502e-12	2.54625e-10	up	yes
MSTRG.10395		MSTRG.10395.1	NA	NA	NA	NA		0.245386	0.289375	0.519918	6.71872	8.2641	6.59907	0.0488687	-4.35495	3.3417e-12	2.69077e-10	down	yes
MSTRG.59	BraA01g001200.3C	MSTRG.59.1;BraA01g001200.3C	GO:0003700(transcription factor activity, sequence-specific DNA binding);GO:0005634(nucleus);GO:0006351(transcription, DNA-templated);GO:0006355(regulation of transcription, DNA-templated);GO:0009735(response to cytokinin);GO:0043565(sequence-specific DNA binding)	00750(Vitamin B6 metabolism)	K05275	EC:1.1.1.65	PREDICTED: homeobox-leucine zipper protein HAT22 [Brassica rapa]	20.9316	23.4585	21.0662	7.13871	8.54847	8.53915	2.70187	1.43396	3.54133e-12	2.84071e-10	up	yes
MSTRG.12054	BraA07g036960.3C	BraA07g036960.3C	GO:0005576(extracellular region);GO:0008150(biological_process);GO:0030145(manganese ion binding);GO:0031012(extracellular matrix);GO:0045735(nutrient reservoir activity);GO:0048046(apoplast);GO:0050162(oxalate oxidase activity)	NA	NA	NA	PREDICTED: germin-like protein 1 [Brassica rapa]	40.4094	42.9734	39.3924	14.8061	14.5485	13.6879	2.85242	1.51219	3.62475e-12	2.89666e-10	up	yes
MSTRG.7910	BraA05g025490.3C	MSTRG.7910.1	NA	NA	NA	NA		20.4866	21.5781	21.6124	8.34178	10.3868	9.47962	2.25739	1.17466	4.7329e-12	3.768e-10	up	yes
MSTRG.1075	BraA01g024750.3C	BraA01g024750.3C	GO:0004806(triglyceride lipase activity);GO:0004871(signal transducer activity);GO:0005634(nucleus);GO:0005737(cytoplasm);GO:0006629(lipid metabolic process);GO:0006952(defense response);GO:0016298(lipase activity);GO:0016787(hydrolase activity)	04626(Plant-pathogen interaction)	K18875	NA	PREDICTED: protein EDS1B [Brassica rapa]	2.0124	2.69499	3.23553	10.2883	13.12	10.2172	0.236217	-2.08181	4.84253e-12	3.84083e-10	down	yes
MSTRG.12839	BraA08g015340.3C	BraA08g015340.3C	GO:0004021(L-alanine:2-oxoglutarate aminotransferase activity);GO:0004069(L-aspartate:2-oxoglutarate aminotransferase activity);GO:0004121(cystathionine beta-lyase activity);GO:0004838(L-tyrosine:2-oxoglutarate aminotransferase activity);GO:0005737(cytoplasm);GO:0005773(vacuole);GO:0006520(cellular amino acid metabolic process);GO:0008483(transaminase activity);GO:0009058(biosynthetic process);GO…	01230(Biosynthesis of amino acids);00270(Cysteine and methionine metabolism);00350(Tyrosine metabolism);00360(Phenylalanine metabolism);00400(Phenylalanine, tyrosine and tryptophan biosynthesis);00130(Ubiquinone and other terpenoid-quinone biosynthesis);00950(Isoquinoline alkaloid biosynthesis);00960(Tropane, piperidine and pyridine alkaloid biosynthesis)	K00815	EC:2.6.1.5	PREDICTED: cystine lyase CORI3-like [Brassica oleracea var. oleracea]	2.18073	1.90702	1.64789	11.7634	10.4325	10.261	0.176716	-2.5005	4.90966e-12	3.87954e-10	down	yes
MSTRG.11832	BraA07g031860.3C	BraA07g031860.3C	GO:0004601(peroxidase activity);GO:0005737(cytoplasm);GO:0005829(cytosol);GO:0005886(plasma membrane);GO:0009507(chloroplast);GO:0016020(membrane);GO:0016209(antioxidant activity);GO:0046686(response to cadmium ion);GO:0051920(peroxiredoxin activity);GO:0055114(oxidation-reduction process)	04146(Peroxisome)	K11187	EC:1.11.1.15	PREDICTED: peroxiredoxin-2B-like [Brassica rapa]	24.1919	23.0113	27.2394	3.89746	3.26174	2.90939	7.39355	2.88627	5.15776e-12	4.06044e-10	up	yes
BraA07g039400.3C	BraA07g039400.3C	BraA07g039400.3C	GO:0005576(extracellular region);GO:0016042(lipid catabolic process);GO:0016298(lipase activity);GO:0016746(transferase activity, transferring acyl groups);GO:0019953(sexual reproduction);GO:0052689(carboxylic ester hydrolase activity)	00561(Glycerolipid metabolism)	K00679	EC:2.3.1.158	PREDICTED: GDSL esterase/lipase EXL3 [Brassica rapa]	5.15594	5.28964	3.99554	0.049459	0.19563	0.138972	37.6011	5.2327	5.40276e-12	4.22917e-10	up	yes
MSTRG.17610	BraA10g032280.3C	MSTRG.17610.1	NA	NA	NA	NA		1.85236	1.64524	2.04226	5.10138	4.99773	5.0994	0.3645	-1.45601	5.41203e-12	4.22917e-10	down	yes
MSTRG.3329	BraA03g000500.3C	BraA03g000500.3C	GO:0005739(mitochondrion);GO:0005759(mitochondrial matrix);GO:0008150(biological_process)	03040(Spliceosome);03013(RNA transport);03015(mRNA surveillance pathway)	K12812	EC:3.6.4.13	PREDICTED: uncharacterized protein At2g39795, mitochondrial-like [Brassica rapa]	54.9493	57.4346	54.8414	24.5519	26.3286	25.7362	2.18262	1.12606	5.53247e-12	4.30739e-10	up	yes
MSTRG.9995	BraA06g029360.3C	MSTRG.9995.1	NA	NA	NA	NA		16.0571	16.69	18.5044	3.10001	2.10623	2.03111	7.08152	2.82406	5.66866e-12	4.39726e-10	up	yes
MSTRG.2041		MSTRG.2041.1	NA	NA	NA	NA		28.3709	27.255	29.1778	12.1097	13.2992	11.4974	2.29781	1.20026	6.08301e-12	4.70146e-10	up	yes
MSTRG.8004	BraA05g027680.3C	MSTRG.8004.1;BraA05g027680.3C	GO:0004553(hydrolase activity, hydrolyzing O-glycosyl compounds);GO:0005576(extracellular region);GO:0005578(proteinaceous extracellular matrix);GO:0005618(cell wall);GO:0005975(carbohydrate metabolic process)	00500(Starch and sucrose metabolism);00520(Amino sugar and nucleotide sugar metabolism)	K15920	EC:3.2.1.37	BnaCnng54810D [Brassica napus]	1.95148	1.40435	2.23837	7.55987	8.48261	6.91693	0.243657	-2.03708	6.27467e-12	4.83195e-10	down	yes
MSTRG.17213	BraA10g024380.3C	BraA10g024380.3C	GO:0004735(pyrroline-5-carboxylate reductase activity);GO:0005618(cell wall);GO:0005737(cytoplasm);GO:0006561(proline biosynthetic process);GO:0009408(response to heat);GO:0009651(response to salt stress);GO:0055114(oxidation-reduction process);GO:0055129(L-proline biosynthetic process)	01230(Biosynthesis of amino acids);00330(Arginine and proline metabolism)	K00286	EC:1.5.1.2	PREDICTED: pyrroline-5-carboxylate reductase [Brassica rapa]	66.8746	71.7519	70.588	34.7516	32.1516	33.1705	2.0906	1.06392	6.75018e-12	5.1793e-10	up	yes
MSTRG.3204	BraA02g042740.3C	BraA02g042740.3C;MSTRG.3204.1	GO:0000162(tryptophan biosynthetic process);GO:0002213(defense response to insect);GO:0003677(DNA binding);GO:0003700(transcription factor activity, sequence-specific DNA binding);GO:0005634(nucleus);GO:0006351(transcription, DNA-templated);GO:0009753(response to jasmonic acid);GO:0009759(indole glucosinolate biosynthetic process);GO:0010438(cellular response to sulfur starvation);GO:0016301(kina…	00190(Oxidative phosphorylation);00860(Porphyrin and chlorophyll metabolism)	K02259	NA	PREDICTED: transcription factor MYB34 [Brassica rapa]	11.4333	10.1987	11.081	21.5004	23.8402	26.2211	0.45713	-1.12932	7.00298e-12	5.35387e-10	down	yes
MSTRG.766	BraA01g016370.3C	BraA01g016370.3C	GO:0006855(drug transmembrane transport);GO:0015238(drug transmembrane transporter activity)	NA	NA	NA	PREDICTED: protein DETOXIFICATION 35-like [Brassica rapa]	38.0635	38.6969	35.2143	17.6078	17.6162	18.6389	2.07888	1.05581	8.18345e-12	6.23384e-10	up	yes
MSTRG.2854	BraA02g031860.3C;BraA02g031850.3C	MSTRG.2854.1;BraA02g031850.3C	GO:0005887(integral component of plasma membrane);GO:0015204(urea transmembrane transporter activity);GO:0015293(symporter activity)	NA	NA	NA	PREDICTED: urea-proton symporter DUR3 [Brassica rapa]	4.80387	5.12157	4.98574	11.1563	12.4343	13.7083	0.399775	-1.32274	8.38552e-12	6.36488e-10	down	yes
MSTRG.4072	BraA03g016390.3C	MSTRG.4072.1	NA	NA	NA	NA		8.14399	10.2598	11.3713	0.137137	0	0.184874	92.4658	6.53085	8.69927e-12	6.57944e-10	up	yes
MSTRG.7058	BraA05g001030.3C	MSTRG.7058.1;BraA05g001030.3C	GO:0003677(DNA binding);GO:0003700(transcription factor activity, sequence-specific DNA binding);GO:0005515(protein binding);GO:0005634(nucleus);GO:0006351(transcription, DNA-templated);GO:0007623(circadian rhythm);GO:0009409(response to cold);GO:0009651(response to salt stress);GO:0009723(response to ethylene);GO:0009733(response to auxin);GO:0009737(response to abscisic acid);GO:0009739(respons…	04712(Circadian rhythm - plant)	K12134	NA	PREDICTED: cataract, congenital, cerulean type, 1 isoform X2 [Brassica rapa]	40.6637	40.5715	43.9532	19.583	20.3255	18.6549	2.13765	1.09603	9.27858e-12	6.96782e-10	up	yes
MSTRG.14909	BraA09g033690.3C	BraA09g033690.3C	GO:0003674(molecular_function);GO:0005576(extracellular region);GO:0005886(plasma membrane);GO:0008150(biological_process);GO:0016021(integral component of membrane)	NA	NA	NA	PREDICTED: uncharacterized protein LOC103840251 [Brassica rapa]	0	0	0	8.50627	9.27098	5.42989	-inf	-inf	1.04021e-11	7.7839e-10	down	yes
MSTRG.15605	BraA09g051040.3C	BraA09g051040.3C	GO:0005737(cytoplasm);GO:0006520(cellular amino acid metabolic process);GO:0008483(transaminase activity);GO:0009058(biosynthetic process);GO:0030170(pyridoxal phosphate binding)	01230(Biosynthesis of amino acids);00270(Cysteine and methionine metabolism);00350(Tyrosine metabolism);00360(Phenylalanine metabolism);00400(Phenylalanine, tyrosine and tryptophan biosynthesis);00130(Ubiquinone and other terpenoid-quinone biosynthesis);00950(Isoquinoline alkaloid biosynthesis);00960(Tropane, piperidine and pyridine alkaloid biosynthesis)	K00815	EC:2.6.1.5	PREDICTED: cystine lyase CORI3-like [Brassica napus]	2.54356	2.63004	2.46427	11.2032	12.104	11.6407	0.21855	-2.19396	1.18312e-11	8.82216e-10	down	yes
BraA09g064480.3C	BraA09g064480.3C	BraA09g064480.3C	GO:0005576(extracellular region);GO:0005618(cell wall);GO:0009505(plant-type cell wall);GO:0030599(pectinesterase activity);GO:0042545(cell wall modification);GO:0045330(aspartyl esterase activity);GO:0045490(pectin catabolic process)	00040(Pentose and glucuronate interconversions);00500(Starch and sucrose metabolism)	K01051	EC:3.1.1.11	PREDICTED: probable pectinesterase 8 [Brassica rapa]	0	0	0	1.10392	1.40674	1.37908	-inf	-inf	1.25869e-11	9.35271e-10	down	yes
MSTRG.6339	BraA04g013550.3C	BraA04g013550.3C	GO:0003674(molecular_function);GO:0008150(biological_process);GO:0016021(integral component of membrane);GO:0031225(anchored component of membrane)	NA	NA	NA	transmembrane protein, putative (DUF 3339) [Arabidopsis thaliana]	0	0	0	7.36054	6.86071	7.74606	-inf	-inf	1.67804e-11	1.23987e-09	down	yes
MSTRG.5792	BraA03g058860.3C	MSTRG.5792.1;BraA03g058860.3C	GO:0004553(hydrolase activity, hydrolyzing O-glycosyl compounds);GO:0005576(extracellular region);GO:0005618(cell wall);GO:0005975(carbohydrate metabolic process);GO:0009507(chloroplast);GO:0042973(glucan endo-1,3-beta-D-glucosidase activity);GO:0071555(cell wall organization)	00500(Starch and sucrose metabolism)	K19891	EC:3.2.1.39	PREDICTED: glucan endo-1,3-beta-glucosidase 7-like isoform X3 [Brassica rapa]	3.71358	3.25335	2.87541	11.1519	10.6357	10.8116	0.30192	-1.72776	1.68033e-11	1.23987e-09	down	yes
MSTRG.16333	BraA10g000300.3C	MSTRG.16333.1;BraA10g000300.3C	GO:0003677(DNA binding);GO:0003700(transcription factor activity, sequence-specific DNA binding);GO:0005634(nucleus);GO:0006351(transcription, DNA-templated);GO:0006355(regulation of transcription, DNA-templated);GO:0007275(multicellular organism development);GO:0009611(response to wounding);GO:0009788(negative regulation of abscisic acid-activated signaling pathway)	00561(Glycerolipid metabolism)	K01054	EC:3.1.1.23	PREDICTED: NAC domain-containing protein 2 [Brassica rapa]	39.6804	32.9646	33.3132	14.9541	15.0623	15.9063	2.30731	1.20621	1.72989e-11	1.26937e-09	up	yes
MSTRG.14595	BraA09g022340.3C	MSTRG.14595.1;BraA09g022340.3C	GO:0003735(structural constituent of ribosome);GO:0005739(mitochondrion);GO:0005743(mitochondrial inner membrane);GO:0006412(translation);GO:0006810(transport);GO:0006839(mitochondrial transport);GO:0009507(chloroplast);GO:0009536(plastid);GO:0015822(ornithine transport);GO:0016021(integral component of membrane)	04146(Peroxisome)	K13354	NA	PREDICTED: mitochondrial carnitine/acylcarnitine carrier-like protein [Brassica rapa]	23.5672	22.6594	22.399	8.63931	9.57682	9.29104	2.49483	1.31894	1.74415e-11	1.27365e-09	up	yes
MSTRG.3859	BraA03g011580.3C	BraA03g011580.3C	GO:0003674(molecular_function);GO:0005575(cellular_component);GO:0008150(biological_process)	NA	NA	NA	PREDICTED: uncharacterized protein LOC103856659 [Brassica rapa]	0	0	0	3.66758	3.71636	2.89695	-inf	-inf	1.78955e-11	1.30231e-09	down	yes
MSTRG.12151	BraA07g039000.3C	BraA07g039000.3C;MSTRG.12151.1;MSTRG.12151.2	GO:0000209(protein polyubiquitination);GO:0004842(ubiquitin-protein transferase activity);GO:0005524(ATP binding);GO:0005634(nucleus);GO:0005737(cytoplasm);GO:0006511(ubiquitin-dependent protein catabolic process);GO:0031625(ubiquitin protein ligase binding);GO:0043161(proteasome-mediated ubiquitin-dependent protein catabolic process);GO:0061630(ubiquitin protein ligase activity)	04120(Ubiquitin mediated proteolysis)	K10688	EC:2.3.2.25	PREDICTED: probable ubiquitin-conjugating enzyme E2 16 [Brassica rapa]	12.6917	11.3361	13.1708	31.7267	29.8217	32.9651	0.39358	-1.34527	1.80314e-11	1.30771e-09	down	yes
MSTRG.8241	BraA05g032440.3C	BraA05g032440.3C	GO:0004497(monooxygenase activity);GO:0005506(iron ion binding);GO:0016021(integral component of membrane);GO:0016705(oxidoreductase activity, acting on paired donors, with incorporation or reduction of molecular oxygen);GO:0019825(oxygen binding);GO:0020037(heme binding);GO:0055114(oxidation-reduction process)	00905(Brassinosteroid biosynthesis)	K15639	EC:1.14.-.-	PREDICTED: cytochrome P450 72A15-like isoform X1 [Brassica rapa]	10.9033	12.5228	11.0269	25.3063	24.1091	24.702	0.464844	-1.10518	1.85436e-11	1.34026e-09	down	yes
MSTRG.2522	BraA02g019700.3C	MSTRG.2522.1;BraA02g019700.3C	GO:0003825(alpha,alpha-trehalose-phosphate synthase (UDP-forming) activity);GO:0004805(trehalose-phosphatase activity);GO:0005634(nucleus);GO:0005992(trehalose biosynthetic process);GO:0016757(transferase activity, transferring glycosyl groups)	00500(Starch and sucrose metabolism)	K16055	EC:2.4.1.15;EC:3.1.3.12	BnaA02g14790D [Brassica napus]	7.30413	6.6524	6.82822	17.8118	14.0749	13.1267	0.461745	-1.11483	2.31583e-11	1.66245e-09	down	yes
MSTRG.668	BraA01g013570.3C	MSTRG.668.1;BraA01g013570.3C	GO:0003677(DNA binding);GO:0003700(transcription factor activity, sequence-specific DNA binding);GO:0005515(protein binding);GO:0005634(nucleus);GO:0006351(transcription, DNA-templated);GO:0006355(regulation of transcription, DNA-templated);GO:0009908(flower development);GO:0010048(vernalization response);GO:0046983(protein dimerization activity);GO:0048510(regulation of timing of transition from…	03060(Protein export)	K03217	NA	PREDICTED: agamous-like MADS-box protein AGL19 [Brassica rapa]	6.65984	8.82971	9.30923	0.53188	0.746427	0.432956	14.4915	3.85713	2.43202e-11	1.73411e-09	up	yes
BraA10g021650.3C	BraA10g021650.3C	BraA10g021650.3C	GO:0003674(molecular_function);GO:0008150(biological_process)	NA	NA	NA	PREDICTED: uncharacterized protein LOC103845831 [Brassica rapa]	0.012833	0.035167	0.023911	1.85322	1.86796	1.76348	0.0131113	-6.25304	2.5039e-11	1.77342e-09	down	yes
MSTRG.8553	BraA05g038740.3C	BraA05g038740.3C	GO:0003735(structural constituent of ribosome);GO:0005737(cytoplasm);GO:0005840(ribosome);GO:0006412(translation);GO:0022625(cytosolic large ribosomal subunit);GO:0042254(ribosome biogenesis)	03010(Ribosome)	K02905	NA	PREDICTED: 60S ribosomal protein L29-1-like [Brassica rapa]	184.323	189.101	196.712	96.6261	91.3896	93.48	2.02538	1.01819	2.56643e-11	1.80562e-09	up	yes
MSTRG.10512	BraA06g041020.3C	BraA06g041020.3C	GO:0005623(cell);GO:0005773(vacuole);GO:0005774(vacuolar membrane);GO:0006814(sodium ion transport);GO:0006835(dicarboxylic acid transport);GO:0015140(malate transmembrane transporter activity);GO:0015743(malate transport);GO:0016021(integral component of membrane);GO:0017153(sodium:dicarboxylate symporter activity);GO:0051453(regulation of intracellular pH)	NA	NA	NA	PREDICTED: tonoplast dicarboxylate transporter [Brassica rapa]	11.5482	11.767	11.8537	23.8195	23.9876	25.536	0.479513	-1.06036	2.63649e-11	1.84878e-09	down	yes
MSTRG.12221	BraA07g040500.3C	BraA07g040500.3C	GO:0005829(cytosol);GO:0008152(metabolic process);GO:0016597(amino acid binding)	NA	NA	NA	PREDICTED: ACT domain-containing protein ACR3 isoform X1 [Brassica rapa]	21.089	18.0016	20.8248	8.04075	6.95048	6.92831	2.73342	1.45071	2.84515e-11	1.98196e-09	up	yes
MSTRG.8332	BraA05g034590.3C	MSTRG.8332.1	NA	NA	NA	NA		2.69734	5.39881	1.17019	0	0	0	inf	inf	2.92767e-11	2.03276e-09	up	yes
MSTRG.8928	BraA06g003510.3C;BraA06g003770.3C;BraA06g003420.3C	MSTRG.8928.2;BraA06g003770.3C;BraA06g003420.3C	GO:0005524(ATP binding);GO:0005634(nucleus);GO:0006952(defense response);GO:0043531(ADP binding);GO:0043531(ADP binding)	04626(Plant-pathogen interaction);04626(Plant-pathogen interaction)	K13459	NA	PREDICTED: LOW QUALITY PROTEIN: probable disease resistance protein At1g15890 [Brassica oleracea var. oleracea];PREDICTED: probable disease resistance protein At1g15890 [Brassica rapa]	0.0988608	0.195679	0.328459	8.1518	0.716489	9.35956	0.0341784	-4.87077	2.9474e-11	2.03978e-09	down	yes
MSTRG.15546	BraA09g049570.3C	MSTRG.15546.2;BraA09g049570.3C	GO:0005634(nucleus);GO:0008150(biological_process)	NA	NA	NA	PREDICTED: uncharacterized protein LOC103841816 [Brassica rapa]	13.8363	14.5789	14.1444	5.39665	5.1883	5.71202	2.6115	1.38488	3.44006e-11	2.37297e-09	up	yes
MSTRG.4043	BraA03g015770.3C	MSTRG.4043.1;BraA03g015770.3C	GO:0003677(DNA binding);GO:0003700(transcription factor activity, sequence-specific DNA binding);GO:0005634(nucleus);GO:0006351(transcription, DNA-templated);GO:0006355(regulation of transcription, DNA-templated);GO:0009739(response to gibberellin);GO:0046983(protein dimerization activity)	04141(Protein processing in endoplasmic reticulum)	K07953	EC:3.6.5.-	PREDICTED: transcription factor bHLH137 [Brassica rapa]	14.9542	18.1813	12.3154	4.83062	3.51485	3.0184	3.99959	1.99985	3.74943e-11	2.57797e-09	up	yes
BraA01g032240.3C	BraA01g032240.3C	BraA01g032240.3C	NA	NA	NA	NA	PREDICTED: uncharacterized protein LOC103836468 [Brassica rapa]	0	0	0	1.88942	2.72348	3.47854	-inf	-inf	4.11694e-11	2.8215e-09	down	yes
MSTRG.7215	BraA05g004540.3C	MSTRG.7215.1;BraA05g004540.3C	GO:0003674(molecular_function);GO:0005575(cellular_component);GO:0008150(biological_process)	NA	NA	NA	PREDICTED: uncharacterized protein LOC103866822 [Brassica rapa]	17.3588	21.4276	15.1774	3.52351	3.5032	3.8836	4.94612	2.3063	4.78241e-11	3.24606e-09	up	yes
MSTRG.1989	BraA02g005650.3C	MSTRG.1989.1;BraA02g005650.3C	GO:0004089(carbonate dehydratase activity);GO:0005737(cytoplasm);GO:0005829(cytosol);GO:0008270(zinc ion binding);GO:0009507(chloroplast);GO:0009535(chloroplast thylakoid membrane);GO:0009570(chloroplast stroma);GO:0009941(chloroplast envelope);GO:0015976(carbon utilization);GO:0042742(defense response to bacterium);GO:0048046(apoplast)	00910(Nitrogen metabolism)	K01673	EC:4.2.1.1	PREDICTED: beta carbonic anhydrase 2, chloroplastic [Brassica rapa]	63.731	56.2615	63.4357	26.6853	29.9853	19.32	2.41382	1.27132	4.94269e-11	3.34413e-09	up	yes
MSTRG.13083	BraA08g022010.3C	BraA08g022010.3C	GO:0008152(metabolic process);GO:0009507(chloroplast);GO:0009570(chloroplast stroma);GO:0009941(chloroplast envelope);GO:0016787(hydrolase activity);GO:0046872(metal ion binding)	00740(Riboflavin metabolism)	K00861	EC:2.7.1.26	PREDICTED: haloacid dehalogenase-like hydrolase domain-containing protein At4g39970 [Brassica rapa]	23.9981	24.0371	26.8858	6.93377	9.44002	7.49749	3.13854	1.65009	5.38406e-11	3.63096e-09	up	yes
MSTRG.13897	BraA09g003460.3C	BraA09g003460.3C	GO:0004656(procollagen-proline 4-dioxygenase activity);GO:0005506(iron ion binding);GO:0005576(extracellular region);GO:0005789(endoplasmic reticulum membrane);GO:0016021(integral component of membrane);GO:0016706(oxidoreductase activity, acting on paired donors, with incorporation or reduction of molecular oxygen, 2-oxoglutarate as one donor, and incorporation of one atom each of oxygen into bot…	00330(Arginine and proline metabolism)	K00472	EC:1.14.11.2	PREDICTED: probable prolyl 4-hydroxylase 7 [Brassica rapa]	10.4536	9.98158	10.2347	24.375	25.1771	21.7623	0.430065	-1.21737	5.40092e-11	3.63096e-09	down	yes
MSTRG.5484	BraA03g049780.3C	MSTRG.5484.1;BraA03g049780.3C	GO:0005215(transporter activity);GO:0005886(plasma membrane);GO:0015297(antiporter activity);GO:0016020(membrane);GO:0016021(integral component of membrane)	NA	NA	NA	PREDICTED: protein DETOXIFICATION 39-like [Brassica rapa]	9.5182	11.6876	9.60909	2.66679	2.58054	2.8181	3.82062	1.93381	5.72812e-11	3.83875e-09	up	yes
MSTRG.15597	BraA09g050970.3C	BraA09g050970.3C	GO:0005739(mitochondrion);GO:0005773(vacuole);GO:0005886(plasma membrane);GO:0005887(integral component of plasma membrane);GO:0006810(transport);GO:0006833(water transport);GO:0009414(response to water deprivation);GO:0009506(plasmodesma);GO:0009941(chloroplast envelope);GO:0009992(cellular water homeostasis);GO:0015250(water channel activity);GO:0015254(glycerol channel activity);GO:0016020(mem…	00531(Glycosaminoglycan degradation)	K10532	EC:2.3.1.78	BnaA09g39170D [Brassica napus]	27.3927	27.7744	27.6362	8.17056	10.3049	9.79647	2.92881	1.55032	6.06007e-11	4.03566e-09	up	yes
MSTRG.5476	BraA03g049640.3C	MSTRG.5476.1;BraA03g049640.3C	GO:0004252(serine-type endopeptidase activity);GO:0005576(extracellular region);GO:0006508(proteolysis);GO:0008152(metabolic process);GO:0009505(plant-type cell wall)	04144(Endocytosis)	K18443	NA	PREDICTED: subtilisin-like protease SBT3.13 [Brassica rapa]	13.921	17.2003	17.5509	7.23357	6.89117	7.08202	2.29512	1.19857	7.16069e-11	4.75367e-09	up	yes
MSTRG.8253	BraA05g032830.3C	BraA05g032830.3C	GO:0005576(extracellular region);GO:0005634(nucleus);GO:0005773(vacuole);GO:0005777(peroxisome);GO:0009409(response to cold);GO:0009506(plasmodesma);GO:0009507(chloroplast);GO:0009625(response to insect);GO:0009941(chloroplast envelope);GO:0016020(membrane);GO:0016042(lipid catabolic process);GO:0016788(hydrolase activity, acting on ester bonds);GO:0019762(glucosinolate catabolic process);GO:0022…	00511(Other glycan degradation)	K01206	EC:3.2.1.51	GDSL esterase/lipase ESM1-like precursor [Brassica napus]	1.07891	0.782188	0.625877	8.60883	8.91694	6.8049	0.102216	-3.29031	7.2886e-11	4.82346e-09	down	yes
MSTRG.4552	BraA03g026920.3C	BraA03g026920.3C	GO:0003676(nucleic acid binding);GO:0004518(nuclease activity);GO:0004523(RNA-DNA hybrid ribonuclease activity);GO:0005737(cytoplasm);GO:0016740(transferase activity)	03030(DNA replication)	K03469	EC:3.1.26.4	PREDICTED: uncharacterized protein Mb2253c-like [Brassica napus]	18.4315	16.5145	15.0091	0.59498	1.52003	1.31697	14.5557	3.86352	7.86969e-11	5.19179e-09	up	yes
MSTRG.8171	BraA05g031030.3C	BraA05g031030.3C	GO:0004067(asparaginase activity);GO:0005737(cytoplasm);GO:0006508(proteolysis);GO:0006516(glycoprotein catabolic process);GO:0008798(beta-aspartyl-peptidase activity);GO:0033345(asparagine catabolic process via L-aspartate);GO:0051604(protein maturation)	00511(Other glycan degradation)	K01444	EC:3.5.1.26	PREDICTED: probable isoaspartyl peptidase/L-asparaginase 2 [Brassica rapa]	9.68784	10.4558	9.5111	1.05154	1.38573	0.926567	8.81574	3.14008	8.02592e-11	5.27841e-09	up	yes
MSTRG.3008		MSTRG.3008.1	NA	NA	NA	NA		7.94655	6.47134	7.7203	0.719735	1.26874	1.39091	6.55095	2.7117	8.07406e-11	5.29363e-09	up	yes
MSTRG.13534	BraA08g031920.3C	MSTRG.13534.1;BraA08g031920.3C	GO:0005515(protein binding);GO:0005524(ATP binding);GO:0005739(mitochondrion);GO:0005983(starch catabolic process);GO:0009507(chloroplast);GO:0009570(chloroplast stroma);GO:0009610(response to symbiotic fungus);GO:0009631(cold acclimation);GO:0009941(chloroplast envelope);GO:0016310(phosphorylation);GO:0046872(metal ion binding);GO:0050521(alpha-glucan, water dikinase activity)	NA	NA	NA	PREDICTED: alpha-glucan water dikinase 1, chloroplastic [Brassica rapa]	9.10706	7.23556	8.31068	16.1595	16.7295	16.6398	0.497757	-1.00649	8.74985e-11	5.719e-09	down	yes
MSTRG.398	BraA01g007460.3C	BraA01g007460.3C;MSTRG.398.2	GO:0005524(ATP binding);GO:0005886(plasma membrane);GO:0016887(ATPase activity);GO:0034551(mitochondrial respiratory chain complex III assembly)	00561(Glycerolipid metabolism)	K00679	EC:2.3.1.158	PREDICTED: uncharacterized protein LOC106391358 [Brassica napus]	14.6176	14.0862	14.1376	6.20061	6.40258	7.21014	2.16225	1.11253	9.16478e-11	5.97177e-09	up	yes
BraA06g037270.3C	BraA06g037270.3C	BraA06g037270.3C	GO:0000823(inositol-1,4,5-trisphosphate 6-kinase activity);GO:0000824(inositol tetrakisphosphate 3-kinase activity);GO:0005524(ATP binding);GO:0005634(nucleus);GO:0005886(plasma membrane);GO:0006355(regulation of transcription, DNA-templated);GO:0008440(inositol-1,4,5-trisphosphate 3-kinase activity);GO:0009555(pollen development);GO:0009793(embryo development ending in seed dormancy);GO:0010183(…	00562(Inositol phosphate metabolism);04070(Phosphatidylinositol signaling system)	K00915	EC:2.7.1.140;EC:2.7.1.151	PREDICTED: inositol polyphosphate multikinase beta-like [Brassica rapa]	0	0	0	1.57847	1.69435	1.31636	-inf	-inf	1.00526e-10	6.49033e-09	down	yes
BraA03g042530.3C	BraA03g042530.3C	BraA03g042530.3C	GO:0003674(molecular_function);GO:0008150(biological_process)	NA	NA	NA	PREDICTED: uncharacterized protein LOC103860394 isoform X2 [Brassica rapa]	0	0	0	2.75503	1.66557	1.50868	-inf	-inf	1.02523e-10	6.59916e-09	down	yes
MSTRG.390	BraA01g007380.3C	BraA01g007380.3C	GO:0005737(cytoplasm);GO:0006351(transcription, DNA-templated);GO:0006355(regulation of transcription, DNA-templated);GO:0007623(circadian rhythm);GO:0019538(protein metabolic process);GO:1902347(response to strigolactone)	NA	NA	NA	PREDICTED: protein SMAX1-LIKE 2 [Brassica rapa]	6.13167	1.53784	6.69826	0.391717	0.274241	0.354102	14.0852	3.81611	1.05852e-10	6.79279e-09	up	yes
BraA07g020140.3C	BraA07g020140.3C	BraA07g020140.3C	NA	NA	NA	NA	PREDICTED: trichohyalin isoform X1 [Brassica rapa]	3.45531	2.75501	2.68579	5.73144	6.31592	6.32956	0.484091	-1.04665	1.10361e-10	7.0608e-09	down	yes
MSTRG.11123	BraA07g015520.3C	BraA07g015520.3C	GO:0004197(cysteine-type endopeptidase activity);GO:0005615(extracellular space);GO:0005618(cell wall);GO:0005764(lysosome);GO:0005886(plasma membrane);GO:0006508(proteolysis);GO:0008233(peptidase activity);GO:0008234(cysteine-type peptidase activity);GO:0009507(chloroplast);GO:0010623(programmed cell death involved in cell development);GO:0051603(proteolysis involved in cellular protein cataboli…	04145(Phagosome)	K01365	EC:3.4.22.15	PREDICTED: xylem cysteine proteinase 2-like [Brassica napus]	0.990975	1.3506	1.45328	10.3139	10.3238	8.11257	0.131994	-2.92146	1.22162e-10	7.79227e-09	down	yes
MSTRG.3203	BraA02g042730.3C	BraA02g042730.3C	GO:0000162(tryptophan biosynthetic process);GO:0002213(defense response to insect);GO:0003677(DNA binding);GO:0003700(transcription factor activity, sequence-specific DNA binding);GO:0005634(nucleus);GO:0006351(transcription, DNA-templated);GO:0009753(response to jasmonic acid);GO:0009759(indole glucosinolate biosynthetic process);GO:0010438(cellular response to sulfur starvation);GO:0016301(kina…	00190(Oxidative phosphorylation);00860(Porphyrin and chlorophyll metabolism)	K02259	NA	PREDICTED: transcription factor MYB34-like [Brassica rapa]	4.81756	3.88916	4.03429	17.0441	19.5973	18.1913	0.232361	-2.10556	1.22794e-10	7.79662e-09	down	yes
MSTRG.11132	BraA07g015740.3C	BraA07g015740.3C	GO:0003674(molecular_function);GO:0005634(nucleus);GO:0005794(Golgi apparatus);GO:0005829(cytosol);GO:0006970(response to osmotic stress);GO:0009409(response to cold);GO:0009414(response to water deprivation);GO:0009415(response to water);GO:0009631(cold acclimation);GO:0009737(response to abscisic acid);GO:0010286(heat acclimation);GO:0016020(membrane);GO:0050832(defense response to fungus)	NA	NA	NA	PREDICTED: dehydrin ERD10-like [Brassica rapa]	13.0627	13.5681	13.2009	34.3839	38.5199	32.9203	0.376395	-1.40968	1.27288e-10	7.99876e-09	down	yes
MSTRG.5629	BraA03g054290.3C	MSTRG.5629.1;BraA03g054290.3C	GO:0005576(extracellular region);GO:0005618(cell wall);GO:0006949(syncytium formation);GO:0009506(plasmodesma);GO:0009664(plant-type cell wall organization);GO:0009826(unidimensional cell growth);GO:0009828(plant-type cell wall loosening);GO:0016020(membrane);GO:0019953(sexual reproduction);GO:0071555(cell wall organization)	NA	NA	NA	expansin-B3-like precursor [Brassica rapa]	23.388	25.2295	21.9823	10.9608	10.7204	11.0107	2.15956	1.11073	1.3461e-10	8.40898e-09	up	yes
MSTRG.10083	BraA06g031540.3C	MSTRG.10083.1;BraA06g031540.3C	GO:0004506(squalene monooxygenase activity);GO:0005576(extracellular region);GO:0016021(integral component of membrane);GO:0016126(sterol biosynthetic process);GO:0050660(flavin adenine dinucleotide binding);GO:0055114(oxidation-reduction process)	00100(Steroid biosynthesis);00909(Sesquiterpenoid and triterpenoid biosynthesis)	K00511	EC:1.14.14.17	PREDICTED: squalene monooxygenase 1,2 isoform X1 [Brassica rapa]	5.66114	7.98706	6.36881	14.8099	15.6045	15.1736	0.439085	-1.18743	1.42532e-10	8.87763e-09	down	yes
MSTRG.16771		MSTRG.16771.1;MSTRG.16771.2	NA	NA	NA	NA		26.4192	25.3219	29.4245	13.0428	13.3376	13.6056	2.02985	1.02137	1.44333e-10	8.96347e-09	up	yes
BraA10g023780.3C	BraA10g023780.3C	BraA10g023780.3C	GO:0003677(DNA binding);GO:0003700(transcription factor activity, sequence-specific DNA binding);GO:0005515(protein binding);GO:0005634(nucleus);GO:0006351(transcription, DNA-templated);GO:0006355(regulation of transcription, DNA-templated);GO:0009908(flower development);GO:0030154(cell differentiation);GO:0046983(protein dimerization activity);GO:0048481(plant ovule development)	03060(Protein export)	K03217	NA	PREDICTED: developmental protein SEPALLATA 1 [Brassica rapa]	3.19306	3.6856	4.16692	0.068972	0	0	160.146	7.32324	1.5508e-10	9.60269e-09	up	yes
MSTRG.14235	BraA09g011260.3C;BraA09g011270.3C	MSTRG.14235.4;MSTRG.14235.1;MSTRG.14235.2;BraA09g011270.3C	GO:0000165(MAPK cascade);GO:0004707(MAP kinase activity);GO:0005515(protein binding);GO:0005524(ATP binding);GO:0005634(nucleus);GO:0006952(defense response);GO:0007165(signal transduction);GO:0007623(circadian rhythm);GO:0016301(kinase activity);GO:0042542(response to hydrogen peroxide)	04075(Plant hormone signal transduction)	K14512	EC:2.7.11.24	uncharacterized protein LOC106366417 [Brassica napus]	2.2619	2.12756	2.33366	6.06174	5.43168	5.8816	0.386942	-1.36981	1.72101e-10	1.05947e-08	down	yes
MSTRG.4003	BraA03g014790.3C	MSTRG.4003.1;BraA03g014790.3C	GO:0005524(ATP binding);GO:0005886(plasma membrane)	03013(RNA transport)	K03231	NA	PREDICTED: uncharacterized protein LOC103857110 [Brassica rapa]	12.1553	11.062	13.3742	5.67143	4.69169	3.84937	2.57461	1.36435	1.84579e-10	1.133e-08	up	yes
MSTRG.7873	BraA05g024380.3C	BraA05g024380.3C	GO:0009409(response to cold);GO:0009507(chloroplast);GO:0009522(photosystem I);GO:0009523(photosystem II);GO:0009535(chloroplast thylakoid membrane);GO:0010030(positive regulation of seed germination);GO:0010117(photoprotection);GO:0010380(regulation of chlorophyll biosynthetic process);GO:0015979(photosynthesis);GO:0016021(integral component of membrane);GO:0016168(chlorophyll binding);GO:003460…	NA	NA	NA	PREDICTED: early light-induced protein 1, chloroplastic [Brassica rapa]	19.378	17.4855	16.4468	2.5402	2.35632	2.70825	7.01011	2.80944	2.56047e-10	1.55367e-08	up	yes
MSTRG.9350	BraA06g012350.3C	MSTRG.9350.1	NA	NA	NA	NA		8.62348	10.7521	9.81033	2.4609	3.04801	2.07214	3.84984	1.9448	2.60751e-10	1.5732e-08	up	yes
MSTRG.6193	BraA04g009080.3C	BraA04g009080.3C	GO:0009507(chloroplast);GO:0016787(hydrolase activity)	NA	NA	NA	PREDICTED: uncharacterized protein LOC103863664 [Brassica rapa]	18.1382	19.5274	18.1753	6.41389	6.64349	6.55477	2.84726	1.50958	2.65138e-10	1.59512e-08	up	yes
BraA01g030230.3C	BraA01g030230.3C	BraA01g030230.3C	GO:0004672(protein kinase activity);GO:0004674(protein serine/threonine kinase activity);GO:0005524(ATP binding);GO:0005576(extracellular region);GO:0005794(Golgi apparatus);GO:0005829(cytosol);GO:0005886(plasma membrane);GO:0006468(protein phosphorylation);GO:0009506(plasmodesma);GO:0016021(integral component of membrane)	04626(Plant-pathogen interaction)	K13429	NA	PREDICTED: receptor-like kinase TMK4 [Brassica rapa]	1.4073	1.79523	1.92059	0.077882	0.10441	0.042992	22.7407	4.50721	2.81552e-10	1.68907e-08	up	yes
BraA07g001320.3C	BraA07g001320.3C	BraA07g001320.3C	GO:0005576(extracellular region);GO:0005615(extracellular space);GO:0005788(endoplasmic reticulum lumen);GO:0008131(primary amine oxidase activity);GO:0009823(cytokinin catabolic process);GO:0016614(oxidoreductase activity, acting on CH-OH group of donors);GO:0019139(cytokinin dehydrogenase activity);GO:0050660(flavin adenine dinucleotide binding);GO:0055114(oxidation-reduction process)	00908(Zeatin biosynthesis)	K00279	EC:1.5.99.12	PREDICTED: cytokinin dehydrogenase 2-like [Brassica rapa]	1.38103	1.00202	1.17456	0	0.013697	0	259.736	8.0209	2.87734e-10	1.72128e-08	up	yes
MSTRG.14729	BraA09g026730.3C	MSTRG.14729.1;MSTRG.14729.2	NA	NA	NA	NA		40.9453	34.712	42.0551	16.9674	18.6696	16.7317	2.24776	1.16849	3.44882e-10	2.05156e-08	up	yes
MSTRG.9462		MSTRG.9462.1;MSTRG.9462.2	NA	NA	NA	NA		2.84011	1.97798	3.37883	15.6729	15.0244	12.1573	0.191273	-2.3863	3.53206e-10	2.09519e-08	down	yes
MSTRG.7849	BraA05g023760.3C	MSTRG.7849.1;BraA05g023760.3C	GO:0005886(plasma membrane);GO:0009507(chloroplast);GO:0009658(chloroplast organization);GO:0009706(chloroplast inner membrane);GO:0009941(chloroplast envelope);GO:0016020(membrane);GO:0016021(integral component of membrane)	NA	NA	NA	PREDICTED: plastidal glycolate/glycerate translocator 1, chloroplastic [Brassica rapa]	24.1253	21.7265	25.7438	10.8196	12.7229	10.904	2.07845	1.05551	3.69732e-10	2.18101e-08	up	yes
MSTRG.12643	BraA08g009170.3C	BraA08g009170.3C	GO:0000340(RNA 7-methylguanosine cap binding);GO:0003723(RNA binding);GO:0003743(translation initiation factor activity);GO:0005515(protein binding);GO:0005634(nucleus);GO:0005737(cytoplasm);GO:0005829(cytosol);GO:0006413(translational initiation);GO:0006417(regulation of translation);GO:0009615(response to virus);GO:0050687(negative regulation of defense response to virus)	03013(RNA transport)	K03259	NA	PREDICTED: eukaryotic translation initiation factor-like [Brassica rapa]	43.8533	45.7009	46.1527	15.6262	19.1937	19.1176	2.516	1.33113	3.92459e-10	2.30864e-08	up	yes
BraA08g025700.3C	BraA08g025700.3C	BraA08g025700.3C	GO:0003677(DNA binding);GO:0003700(transcription factor activity, sequence-specific DNA binding);GO:0005515(protein binding);GO:0005634(nucleus);GO:0006351(transcription, DNA-templated);GO:0006355(regulation of transcription, DNA-templated);GO:0009911(positive regulation of flower development);GO:0010582(floral meristem determinacy);GO:0030154(cell differentiation);GO:0046983(protein dimerization…	03060(Protein export)	K03217	NA	PREDICTED: transcription factor CAULIFLOWER isoform X1 [Brassica rapa]	1.35687	1.59587	1.60811	0	0	0	inf	inf	3.9708e-10	2.32935e-08	up	yes
MSTRG.11067	BraA07g013230.3C	BraA07g013230.3C	GO:0003723(RNA binding);GO:0004521(endoribonuclease activity);GO:0005576(extracellular region);GO:0007568(aging);GO:0033897(ribonuclease T2 activity)	04120(Ubiquitin mediated proteolysis)	K10598	EC:5.2.1.8	PREDICTED: ribonuclease 3 [Brassica rapa]	0	0.103513	0.074437	3.98485	5.38912	4.02139	0.0132845	-6.23412	4.26445e-10	2.4947e-08	down	yes
MSTRG.4389	BraA03g023460.3C	MSTRG.4389.1	NA	NA	NA	NA		4.42933	3.98918	5.30864	0	0	0	inf	inf	4.47973e-10	2.60624e-08	up	yes
MSTRG.9112	BraA06g007400.3C	BraA06g007400.3C	GO:0003674(molecular_function);GO:0009642(response to light intensity);GO:0010468(regulation of gene expression);GO:0042646(plastid nucleoid)	NA	NA	NA	PREDICTED: uncharacterized protein LOC103871831 [Brassica rapa]	32.5409	34.3702	52.3857	11.2673	11.7049	11.1092	3.50035	1.8075	4.72072e-10	2.73892e-08	up	yes
MSTRG.5192	BraA03g041940.3C	MSTRG.5192.1	NA	NA	NA	NA		30.3753	24.705	33.6976	8.50042	13.1214	9.10519	2.88924	1.53069	5.03011e-10	2.91046e-08	up	yes
MSTRG.6036	BraA04g004730.3C	MSTRG.6036.1;BraA04g004730.3C	GO:0005524(ATP binding);GO:0005634(nucleus);GO:0005886(plasma membrane);GO:0010315(auxin efflux);GO:0010329(auxin efflux transmembrane transporter activity);GO:0010540(basipetal auxin transport);GO:0010541(acropetal auxin transport);GO:0016021(integral component of membrane);GO:0042626(ATPase activity, coupled to transmembrane movement of substances);GO:0055085(transmembrane transport)	02010(ABC transporters)	K05658	EC:3.6.3.44	PREDICTED: ABC transporter B family member 20 [Brassica rapa]	3.29064	3.82372	4.74804	8.26782	9.31123	8.4216	0.456235	-1.13215	5.13494e-10	2.96301e-08	down	yes
MSTRG.4632	BraA03g028960.3C	MSTRG.4632.1;BraA03g028960.3C	GO:0003674(molecular_function);GO:0005634(nucleus)	NA	NA	NA	PREDICTED: uncharacterized protein LOC106334279 isoform X1 [Brassica oleracea var. oleracea]	4.30489	7.17373	6.59194	27.6941	28.4408	18.3339	0.242659	-2.043	5.25995e-10	3.0269e-08	down	yes
BraA10g016460.3C	BraA10g016460.3C	BraA10g016460.3C	GO:0005634(nucleus);GO:0005768(endosome);GO:0005769(early endosome);GO:0005798(Golgi-associated vesicle);GO:0005886(plasma membrane);GO:0008270(zinc ion binding);GO:0016021(integral component of membrane);GO:0016567(protein ubiquitination);GO:0030100(regulation of endocytosis);GO:0031625(ubiquitin protein ligase binding);GO:0043161(proteasome-mediated ubiquitin-dependent protein catabolic process…	NA	NA	NA	PREDICTED: RING-H2 finger protein ATL63 [Brassica rapa]	0	0	0	1.35891	0.909911	1.22397	-inf	-inf	5.36987e-10	3.08178e-08	down	yes
MSTRG.1825	BraA02g002250.3C	MSTRG.1825.1;BraA02g002250.3C	GO:0003700(transcription factor activity, sequence-specific DNA binding);GO:0005515(protein binding);GO:0005634(nucleus);GO:0006351(transcription, DNA-templated);GO:0006355(regulation of transcription, DNA-templated);GO:0034605(cellular response to heat);GO:0043565(sequence-specific DNA binding);GO:0070370(cellular heat acclimation)	04626(Plant-pathogen interaction)	K13424	NA	probable WRKY transcription factor 26 [Brassica rapa]	2.6958	3.55431	2.42045	12.9038	12.6833	10.9769	0.237134	-2.07623	6.1872e-10	3.52221e-08	down	yes
MSTRG.4795	BraA03g032080.3C	MSTRG.4795.1;BraA03g032080.3C	GO:0003735(structural constituent of ribosome);GO:0005347(ATP transmembrane transporter activity);GO:0005739(mitochondrion);GO:0005743(mitochondrial inner membrane);GO:0005777(peroxisome);GO:0005778(peroxisomal membrane);GO:0006412(translation);GO:0006635(fatty acid beta-oxidation);GO:0006810(transport);GO:0006839(mitochondrial transport);GO:0015217(ADP transmembrane transporter activity);GO:0015…	04146(Peroxisome)	K13354	NA	BnaAnng23330D [Brassica napus]	1.39503	1.46274	1.95011	8.8596	8.58411	9.4661	0.178666	-2.48466	6.30141e-10	3.56107e-08	down	yes
BraA09g028870.3C	BraA09g028870.3C	BraA09g028870.3C	GO:0004553(hydrolase activity, hydrolyzing O-glycosyl compounds);GO:0005576(extracellular region);GO:0005975(carbohydrate metabolic process);GO:0031176(endo-1,4-beta-xylanase activity)	NA	NA	NA	PREDICTED: uncharacterized protein LOC103865100 isoform X2 [Brassica rapa]	0.713986	0.917269	1.01971	4.93992	5.29945	4.74516	0.176914	-2.49888	6.30308e-10	3.56107e-08	down	yes
BraA01g014790.3C	BraA01g014790.3C	BraA01g014790.3C	GO:0003677(DNA binding);GO:0003700(transcription factor activity, sequence-specific DNA binding);GO:0005634(nucleus);GO:0006351(transcription, DNA-templated);GO:0006355(regulation of transcription, DNA-templated);GO:0046872(metal ion binding)	04712(Circadian rhythm - plant)	K16222	NA	PREDICTED: dof zinc finger protein DOF4.6 [Brassica rapa]	1.44574	1.10029	0.803961	0	0	0	inf	inf	6.3059e-10	3.56107e-08	up	yes
MSTRG.16817		MSTRG.16817.1	NA	NA	NA	NA		219.691	239.49	215.399	121.18	104.865	107.28	2.02379	1.01706	6.60842e-10	3.71211e-08	up	yes
BraA07g000920.3C	BraA07g000920.3C	BraA07g000920.3C	GO:0003723(RNA binding);GO:0003968(RNA-directed RNA polymerase activity);GO:0005575(cellular_component);GO:0016441(posttranscriptional gene silencing);GO:0031047(gene silencing by RNA)	NA	NA	NA	PREDICTED: probable RNA-dependent RNA polymerase 5 [Brassica rapa]	4.32515	4.67186	4.63242	0.922689	0.62256	0.953055	5.45547	2.4477	6.81127e-10	3.81593e-08	up	yes
MSTRG.9449	BraA06g014590.3C	BraA06g014590.3C	GO:0006952(defense response);GO:0008909(isochorismate synthase activity);GO:0009058(biosynthetic process);GO:0009507(chloroplast);GO:0009536(plastid);GO:0009697(salicylic acid biosynthetic process);GO:0042372(phylloquinone biosynthetic process)	00130(Ubiquinone and other terpenoid-quinone biosynthesis);01053(Biosynthesis of siderophore group nonribosomal peptides)	K02552	EC:5.4.4.2	PREDICTED: isochorismate synthase 2, chloroplastic-like [Brassica rapa]	0	0	0	0.556081	0.707444	0.620945	-inf	-inf	7.19358e-10	4.01949e-08	down	yes
BraA09g056380.3C	BraA09g056380.3C	BraA09g056380.3C	GO:0003723(RNA binding);GO:0003968(RNA-directed RNA polymerase activity);GO:0005575(cellular_component);GO:0016441(posttranscriptional gene silencing);GO:0031047(gene silencing by RNA)	NA	NA	NA	PREDICTED: probable RNA-dependent RNA polymerase 5 isoform X2 [Brassica rapa]	0.733728	0.980703	0.798634	0.017747	0.017642	0.016759	48.191	5.59069	7.45256e-10	4.14233e-08	up	yes
MSTRG.4344	BraA03g022330.3C	BraA03g022330.3C	GO:0005534(galactose binding);GO:0006970(response to osmotic stress);GO:0007623(circadian rhythm);GO:0008289(lipid binding);GO:0009409(response to cold);GO:0009414(response to water deprivation);GO:0009416(response to light stimulus);GO:0009507(chloroplast);GO:0009570(chloroplast stroma);GO:0009631(cold acclimation);GO:0009644(response to high light intensity);GO:0009651(response to salt stress);…	NA	NA	NA	PREDICTED: protein COLD-REGULATED 15B, chloroplastic-like [Brassica rapa]	159.378	0.050641	167.39	0.056784	0	0.055777	2903.48	11.5036	7.93622e-10	4.3767e-08	up	yes
MSTRG.12146	BraA07g038910.3C	MSTRG.12146.1;BraA07g038910.3C	GO:0005737(cytoplasm);GO:0005886(plasma membrane);GO:0006979(response to oxidative stress);GO:0016491(oxidoreductase activity);GO:0046686(response to cadmium ion);GO:0055114(oxidation-reduction process)	00941(Flavonoid biosynthesis)	K13081	EC:1.17.1.3	PREDICTED: isoflavone reductase homolog P3 [Brassica napus]	3.41522	3.51916	3.51292	10.8604	14.3463	12.739	0.275322	-1.86081	8.28593e-10	4.55769e-08	down	yes
MSTRG.7735	BraA05g018110.3C	MSTRG.7735.1	NA	NA	NA	NA		13.2781	11.3377	12.2909	5.00886	4.9967	5.1186	2.44025	1.28703	8.72006e-10	4.7717e-08	up	yes
MSTRG.5441	BraA03g048470.3C	BraA03g048470.3C	GO:0005515(protein binding);GO:0005618(cell wall);GO:0005886(plasma membrane);GO:0006970(response to osmotic stress);GO:0009414(response to water deprivation);GO:0009834(plant-type secondary cell wall biogenesis);GO:0009863(salicylic acid mediated signaling pathway);GO:0009867(jasmonic acid mediated signaling pathway);GO:0009873(ethylene-activated signaling pathway);GO:0010116(positive regulation…	00500(Starch and sucrose metabolism);00520(Amino sugar and nucleotide sugar metabolism)	K00770	EC:2.4.2.24	PREDICTED: cellulose synthase A catalytic subunit 8 [UDP-forming] [Brassica rapa]	1.54028	1.32948	2.08921	6.76248	5.42783	6.01365	0.272411	-1.87614	9.00629e-10	4.91165e-08	down	yes
MSTRG.8718	BraA05g041950.3C	BraA05g041950.3C	GO:0004629(phospholipase C activity);GO:0005773(vacuole);GO:0005886(plasma membrane);GO:0006796(phosphate-containing compound metabolic process);GO:0009506(plasmodesma);GO:0016020(membrane);GO:0016036(cellular response to phosphate starvation);GO:0016788(hydrolase activity, acting on ester bonds);GO:0052642(lysophosphatidic acid phosphatase activity)	00562(Inositol phosphate metabolism);00564(Glycerophospholipid metabolism);00565(Ether lipid metabolism)	K01114	EC:3.1.4.3	PREDICTED: non-specific phospholipase C3 [Brassica rapa]	7.86281	7.03117	6.27604	18.8887	15.9931	16.0772	0.415432	-1.26732	9.0222e-10	4.91165e-08	down	yes
MSTRG.16364	BraA10g001080.3C	MSTRG.16364.2;BraA10g001080.3C;MSTRG.16364.1	GO:0003677(DNA binding);GO:0003700(transcription factor activity, sequence-specific DNA binding);GO:0003712(transcription cofactor activity);GO:0005515(protein binding);GO:0005634(nucleus);GO:0005829(cytosol);GO:0006351(transcription, DNA-templated);GO:0006355(regulation of transcription, DNA-templated);GO:0007165(signal transduction);GO:0009585(red, far-red light phototransduction);GO:0009642(re…	04075(Plant hormone signal transduction);04712(Circadian rhythm - plant)	K12126	NA	PREDICTED: LOW QUALITY PROTEIN: transcription factor HFR1 [Brassica rapa]	5.45757	4.94206	5.50925	10.6039	12.0612	13.1833	0.443782	-1.17208	9.19021e-10	4.99028e-08	down	yes
MSTRG.10189	BraA06g034090.3C	MSTRG.10189.1;BraA06g034090.3C	GO:0005351(sugar:proton symporter activity);GO:0005355(glucose transmembrane transporter activity);GO:0005886(plasma membrane);GO:0005887(integral component of plasma membrane);GO:0009624(response to nematode);GO:0015144(carbohydrate transmembrane transporter activity);GO:0016020(membrane);GO:0035428(hexose transmembrane transport);GO:0046323(glucose import)	NA	NA	NA	BnaA06g28860D [Brassica napus]	23.9187	24.3957	25.8732	12.0936	12.247	12.6466	2.00577	1.00415	9.74637e-10	5.26528e-08	up	yes
MSTRG.11640	BraA07g026940.3C	BraA07g026940.3C	GO:0005737(cytoplasm);GO:0008483(transaminase activity);GO:0009058(biosynthetic process);GO:0009507(chloroplast);GO:0030170(pyridoxal phosphate binding)	00380(Tryptophan metabolism);00450(Selenocompound metabolism)	K00816	EC:2.6.1.7;EC:4.4.1.13	PREDICTED: probable N-succinyldiaminopimelate aminotransferase DapC [Brassica napus]	0.285943	0.165211	0.159102	48.4623	48.9576	0.237324	0.00624896	-7.32217	9.9268e-10	5.30858e-08	down	yes
BraA10g025120.3C	BraA10g025120.3C	BraA10g025120.3C	GO:0005886(plasma membrane);GO:0009414(response to water deprivation);GO:0009630(gravitropism);GO:0009705(plant-type vacuole membrane);GO:0010540(basipetal auxin transport);GO:0016021(integral component of membrane);GO:0022821(potassium ion antiporter activity);GO:0048364(root development);GO:0080167(response to karrikin);GO:0090333(regulation of stomatal closure)	03040(Spliceosome)	K12818	EC:3.6.4.13	PREDICTED: protein ZINC INDUCED FACILITATOR-LIKE 1-like isoform X1 [Brassica rapa]	8.32809	8.28849	9.90251	1.28924	1.67766	1.97047	5.3711	2.42522	1.02847e-09	5.48611e-08	up	yes
MSTRG.6848	BraA04g028630.3C	MSTRG.6848.1;BraA04g028630.3C	GO:0005215(transporter activity);GO:0005886(plasma membrane);GO:0006810(transport);GO:0006857(oligopeptide transport);GO:0009624(response to nematode);GO:0016020(membrane);GO:0016021(integral component of membrane)	NA	NA	NA	BnaA04g23260D [Brassica napus]	15.2602	15.2213	16.0886	7.07205	6.35041	7.11697	2.26735	1.18101	1.03933e-09	5.5301e-08	up	yes
MSTRG.843	BraA01g018040.3C	BraA01g018040.3C;MSTRG.843.1	GO:0005524(ATP binding);GO:0005886(plasma membrane);GO:0009506(plasmodesma);GO:0016021(integral component of membrane);GO:0016301(kinase activity);GO:0030246(carbohydrate binding);GO:0031625(ubiquitin protein ligase binding);GO:0048544(recognition of pollen)	00500(Starch and sucrose metabolism);00460(Cyanoamino acid metabolism);00940(Phenylpropanoid biosynthesis)	K05349	EC:3.2.1.21	PREDICTED: G-type lectin S-receptor-like serine/threonine-protein kinase SD1-1 [Brassica rapa]	1.41997	1.27829	1.60827	6.51246	5.10627	6.31952	0.240075	-2.05844	1.07905e-09	5.72708e-08	down	yes
MSTRG.13644	BraA08g033940.3C	BraA08g033940.3C	GO:0005739(mitochondrion);GO:0005789(endoplasmic reticulum membrane);GO:0006636(unsaturated fatty acid biosynthetic process);GO:0016021(integral component of membrane);GO:0016491(oxidoreductase activity);GO:0016717(oxidoreductase activity, acting on paired donors, with oxidation of a pair of donors resulting in the reduction of molecular oxygen to two molecules of water);GO:0055114(oxidation-redu…	01212(Fatty acid metabolism);01040(Biosynthesis of unsaturated fatty acids)	K00507	EC:1.14.19.1	PREDICTED: delta-9 desaturase-like 5 protein [Brassica rapa]	10.7805	8.53741	10.3966	26.1538	24.2453	26.5161	0.38633	-1.3721	1.11812e-09	5.91792e-08	down	yes
MSTRG.6088	BraA04g006230.3C	BraA04g006230.3C	GO:0003735(structural constituent of ribosome);GO:0005515(protein binding);GO:0005737(cytoplasm);GO:0005794(Golgi apparatus);GO:0005829(cytosol);GO:0005840(ribosome);GO:0006412(translation);GO:0016020(membrane);GO:0019843(rRNA binding);GO:0022625(cytosolic large ribosomal subunit);GO:0042254(ribosome biogenesis)	03010(Ribosome)	K02870	NA	PREDICTED: 60S ribosomal protein L12-2 [Brassica rapa]	0	0	0	166.037	154.087	0	-inf	-inf	1.17447e-09	6.17166e-08	down	yes
MSTRG.17350	BraA10g027200.3C	BraA10g027200.3C	GO:0004190(aspartic-type endopeptidase activity);GO:0005576(extracellular region);GO:0006508(proteolysis);GO:0009627(systemic acquired resistance);GO:0030163(protein catabolic process);GO:0048046(apoplast)	NA	NA	NA	PREDICTED: aspartyl protease family protein At5g10770-like [Brassica rapa]	1.37457	1.78365	1.56253	5.29969	5.86132	5.06511	0.290935	-1.78123	1.18019e-09	6.18636e-08	down	yes
MSTRG.10826	BraA07g004560.3C	BraA07g004560.3C	GO:0000166(nucleotide binding);GO:0000380(alternative mRNA splicing, via spliceosome);GO:0003676(nucleic acid binding);GO:0003723(RNA binding);GO:0005618(cell wall);GO:0005634(nucleus);GO:0005730(nucleolus);GO:0005777(peroxisome);GO:0005794(Golgi apparatus);GO:0005829(cytosol);GO:0005886(plasma membrane);GO:0009409(response to cold);GO:0009506(plasmodesma);GO:0009507(chloroplast);GO:0009651(respo…	03040(Spliceosome)	K12885	NA	BnaA07g03570D [Brassica napus]	0.065293	0.262033	0.7115	8.68873	11.0895	11.5395	0.0331705	-4.91395	1.23145e-09	6.43911e-08	down	yes
BraA05g007850.3C	BraA05g007850.3C	BraA05g007850.3C	GO:0003824(catalytic activity);GO:0005506(iron ion binding);GO:0005739(mitochondrion);GO:0006633(fatty acid biosynthetic process);GO:0016021(integral component of membrane);GO:0016491(oxidoreductase activity);GO:0055114(oxidation-reduction process)	00073(Cutin, suberine and wax biosynthesis)	K15404	EC:4.1.99.5	BnaA05g06830D [Brassica napus]	3.21227	2.38303	3.12384	0	0.113528	0.013529	68.6239	6.10064	1.24649e-09	6.49745e-08	up	yes
MSTRG.13736	BraA09g000130.3C	MSTRG.13736.1;MSTRG.13736.2;BraA09g000130.3C	GO:0005794(Golgi apparatus);GO:0016021(integral component of membrane);GO:0016413(O-acetyltransferase activity);GO:0071554(cell wall organization or biogenesis)	NA	NA	NA	PREDICTED: protein trichome birefringence-like 26 [Brassica rapa]	30.5812	30.4326	69.3059	13.1416	12.5479	13.8802	3.29342	1.71959	1.25198e-09	6.49831e-08	up	yes
MSTRG.9985	BraA06g029110.3C	MSTRG.9985.1;BraA06g029110.3C	GO:0003677(DNA binding);GO:0005634(nucleus);GO:0006351(transcription, DNA-templated);GO:0006355(regulation of transcription, DNA-templated);GO:0009294(DNA mediated transformation)	NA	NA	NA	PREDICTED: transcription factor GTE7 [Brassica rapa]	6.7332	13.1063	20.1915	2.90398	3.13039	2.85112	4.5052	2.17159	1.36906e-09	7.07137e-08	up	yes
MSTRG.410	BraA01g007810.3C	MSTRG.410.2;MSTRG.410.1;BraA01g007810.3C	GO:0003674(molecular_function);GO:0005634(nucleus);GO:0008150(biological_process)	NA	NA	NA	PREDICTED: UPF0725 protein At5g63820-like isoform X1 [Brassica rapa]	28.0173	29.5633	28.7144	12.888	13.1777	12.2944	2.2496	1.16967	1.38775e-09	7.15046e-08	up	yes
MSTRG.1076	BraA01g024760.3C	MSTRG.1076.1;BraA01g024760.3C	GO:0004806(triglyceride lipase activity);GO:0004871(signal transducer activity);GO:0005634(nucleus);GO:0005737(cytoplasm);GO:0006629(lipid metabolic process);GO:0006952(defense response);GO:0016298(lipase activity);GO:0016787(hydrolase activity)	04626(Plant-pathogen interaction)	K18875	NA	PREDICTED: protein EDS1B-like [Brassica rapa]	3.24382	3.06922	3.26269	8.77333	9.37026	8.38205	0.360999	-1.46993	1.67644e-09	8.57681e-08	down	yes
MSTRG.633	BraA01g012700.3C	BraA01g012700.3C	GO:0000103(sulfate assimilation);GO:0009507(chloroplast);GO:0009973(adenylyl-sulfate reductase activity);GO:0016671(oxidoreductase activity, acting on a sulfur group of donors, disulfide as acceptor);GO:0019344(cysteine biosynthetic process);GO:0019419(sulfate reduction);GO:0033741(adenylyl-sulfate reductase (glutathione) activity);GO:0045454(cell redox homeostasis);GO:0046872(metal ion binding);…	00920(Sulfur metabolism)	K05907	EC:1.8.4.9	PREDICTED: 5'-adenylylsulfate reductase 3, chloroplastic isoform X2 [Brassica rapa]	18.6697	58.8054	57.5234	10.3155	11.4667	12.0966	3.98474	1.99449	1.75281e-09	8.92289e-08	up	yes
BraA07g034100.3C	BraA07g034100.3C	BraA07g034100.3C	GO:0003677(DNA binding);GO:0003700(transcription factor activity, sequence-specific DNA binding);GO:0005515(protein binding);GO:0005634(nucleus);GO:0006351(transcription, DNA-templated);GO:0009908(flower development);GO:0009933(meristem structural organization);GO:0010076(maintenance of floral meristem identity);GO:0010582(floral meristem determinacy);GO:0030154(cell differentiation);GO:0045893(p…	NA	NA	NA	PREDICTED: floral homeotic protein APETALA 1 [Brassica rapa]	1.60005	2.13625	1.38091	0	0	0	inf	inf	1.76621e-09	8.96956e-08	up	yes
MSTRG.4947	BraA03g035300.3C	BraA03g035300.3C	GO:0004568(chitinase activity);GO:0050832(defense response to fungus)	00520(Amino sugar and nucleotide sugar metabolism)	K01183	EC:3.2.1.14	PREDICTED: endochitinase CH25-like [Brassica napus]	51.9236	53.3664	3.81537	2.00009	1.45189	2.28084	19.0317	4.25033	1.82041e-09	9.18387e-08	up	yes
BraA09g045310.3C	BraA09g045310.3C	BraA09g045310.3C	GO:0003677(DNA binding);GO:0003700(transcription factor activity, sequence-specific DNA binding);GO:0005634(nucleus);GO:0006351(transcription, DNA-templated);GO:0006355(regulation of transcription, DNA-templated);GO:0030154(cell differentiation);GO:0046983(protein dimerization activity)	03060(Protein export)	K03217	NA	PREDICTED: floral homeotic protein APETALA 3 [Brassica rapa]	2.28433	2.46527	1.70153	0.038122	0	0	169.223	7.40278	1.82765e-09	9.19339e-08	up	yes
MSTRG.8148		MSTRG.8148.1	NA	NA	NA	NA		13.5781	16.356	15.5815	6.77466	6.18377	7.65151	2.20843	1.14302	1.87133e-09	9.36859e-08	up	yes
MSTRG.17312	BraA10g026180.3C	BraA10g026180.3C	GO:0003746(translation elongation factor activity);GO:0005634(nucleus);GO:0005886(plasma membrane);GO:0006414(translational elongation)	NA	NA	NA	PREDICTED: uncharacterized protein LOC103846666 [Brassica rapa]	28.3912	0	29.3831	0	0	0	inf	inf	1.8911e-09	9.44523e-08	up	yes
BraA02g009410.3C	BraA02g009410.3C	BraA02g009410.3C	GO:0005634(nucleus);GO:0005737(cytoplasm);GO:0006351(transcription, DNA-templated);GO:0006355(regulation of transcription, DNA-templated);GO:0006417(regulation of translation);GO:0009554(megasporogenesis);GO:0010529(negative regulation of transposition);GO:0030529(intracellular ribonucleoprotein complex);GO:0031047(gene silencing by RNA);GO:0035197(siRNA binding);GO:0048481(plant ovule developmen…	00500(Starch and sucrose metabolism);00460(Cyanoamino acid metabolism);00940(Phenylpropanoid biosynthesis)	K01188	EC:3.2.1.21	BnaA02g05290D [Brassica napus]	1.88788	1.43426	1.60032	0.108729	0.104729	0.104433	15.4847	3.95278	1.90925e-09	9.50106e-08	up	yes
MSTRG.2613	BraA02g022690.3C	BraA02g022690.3C	GO:0005737(cytoplasm);GO:0005886(plasma membrane);GO:0006979(response to oxidative stress);GO:0016491(oxidoreductase activity);GO:0046686(response to cadmium ion);GO:0055114(oxidation-reduction process)	00941(Flavonoid biosynthesis)	K13081	EC:1.17.1.3	PREDICTED: isoflavone reductase homolog P3-like isoform X1 [Brassica rapa]	4.78954	4.06393	4.4997	15.2792	18.8118	15.5804	0.26883	-1.89523	1.91125e-09	9.50106e-08	down	yes
MSTRG.6788	BraA04g026660.3C	BraA04g026660.3C;MSTRG.6788.1	GO:0003735(structural constituent of ribosome);GO:0005737(cytoplasm);GO:0005840(ribosome);GO:0006412(translation);GO:0022625(cytosolic large ribosomal subunit)	03010(Ribosome)	K02920	NA	PREDICTED: 60S ribosomal protein L36-2-like [Brassica rapa]	44.4144	38.7397	43.775	14.0276	14.517	13.1144	3.04686	1.60733	1.91575e-09	9.50115e-08	up	yes
MSTRG.17303	BraA10g026070.3C	MSTRG.17303.2;BraA10g026070.3C;MSTRG.17303.1	GO:0003924(GTPase activity);GO:0005200(structural constituent of cytoskeleton);GO:0005525(GTP binding);GO:0005737(cytoplasm);GO:0005874(microtubule);GO:0005886(plasma membrane);GO:0007017(microtubule-based process);GO:0009409(response to cold);GO:0009651(response to salt stress);GO:0015630(microtubule cytoskeleton)	04145(Phagosome)	K07375	NA	BnaC09g44450D [Brassica napus]	26.6651	27.6322	27.0709	44.3976	196.69	121.159	0.224621	-2.15443	2.23051e-09	1.0985e-07	down	yes
MSTRG.9142	BraA06g007990.3C	MSTRG.9142.2;BraA06g007990.3C	GO:0004672(protein kinase activity);GO:0004674(protein serine/threonine kinase activity);GO:0005516(calmodulin binding);GO:0005524(ATP binding);GO:0005886(plasma membrane);GO:0009506(plasmodesma);GO:0009816(defense response to bacterium, incompatible interaction);GO:0016021(integral component of membrane);GO:0016301(kinase activity);GO:0030246(carbohydrate binding);GO:0031625(ubiquitin protein li…	00500(Starch and sucrose metabolism);00460(Cyanoamino acid metabolism);00940(Phenylpropanoid biosynthesis)	K05349	EC:3.2.1.21	PREDICTED: G-type lectin S-receptor-like serine/threonine-protein kinase At1g11330 [Brassica rapa]	3.26213	6.04462	4.86653	12.4038	11.3039	12.4658	0.391814	-1.35176	2.82997e-09	1.36827e-07	down	yes
BraA09g050840.3C	BraA09g050840.3C	BraA09g050840.3C	GO:0005576(extracellular region);GO:0016021(integral component of membrane)	00514(Other types of O-glycan biosynthesis)	K13667	EC:2.4.1.-	PREDICTED: O-glucosyltransferase rumi homolog isoform X2 [Brassica rapa]	5.45947	6.44977	6.63513	0.896529	0.563011	0.876506	7.93836	2.98884	3.08531e-09	1.47823e-07	up	yes
BraA03g037730.3C	BraA03g037730.3C	BraA03g037730.3C	GO:0003677(DNA binding);GO:0003700(transcription factor activity, sequence-specific DNA binding);GO:0005634(nucleus);GO:0006351(transcription, DNA-templated);GO:0006355(regulation of transcription, DNA-templated)	NA	NA	NA	PREDICTED: B3 domain-containing protein At3g17010-like [Brassica rapa]	1.34277	1.29761	0.72116	0	0	0	inf	inf	3.19918e-09	1.52588e-07	up	yes
MSTRG.7068	BraA05g001180.3C	BraA05g001180.3C;MSTRG.7068.1	GO:0005789(endoplasmic reticulum membrane);GO:0016021(integral component of membrane);GO:0020037(heme binding);GO:0046872(metal ion binding);GO:0055114(oxidation-reduction process)	00910(Nitrogen metabolism)	K10534	EC:1.7.1.1;EC:1.7.1.2	PREDICTED: cytochrome B5 [Brassica rapa]	29.6391	34.5793	34.1682	15.1807	12.3255	12.6783	2.44838	1.29183	3.29987e-09	1.57037e-07	up	yes
MSTRG.15977	BraA09g060300.3C	MSTRG.15977.2;BraA09g060300.3C	GO:0000166(nucleotide binding);GO:0005515(protein binding);GO:0005524(ATP binding);GO:0005622(intracellular);GO:0005886(plasma membrane);GO:0006952(defense response);GO:0008219(cell death);GO:0009626(plant-type hypersensitive response);GO:0009816(defense response to bacterium, incompatible interaction);GO:0038023(signaling receptor activity);GO:0043531(ADP binding)	04626(Plant-pathogen interaction)	K13459	NA	PREDICTED: disease resistance protein RPS5-like [Brassica rapa]	3.69009	5.10571	1.59419	20.5761	8.40208	22.2375	0.202868	-2.30139	3.79059e-09	1.78798e-07	down	yes
MSTRG.10342	BraA06g037550.3C	BraA06g037550.3C	GO:0004497(monooxygenase activity);GO:0005506(iron ion binding);GO:0009651(response to salt stress);GO:0016021(integral component of membrane);GO:0016705(oxidoreductase activity, acting on paired donors, with incorporation or reduction of molecular oxygen);GO:0019825(oxygen binding);GO:0020037(heme binding);GO:0055114(oxidation-reduction process)	00905(Brassinosteroid biosynthesis)	K15639	EC:1.14.-.-	BnaA06g32050D [Brassica napus]	15.5999	15.1201	14.4259	5.81073	6.09325	6.19627	2.49421	1.31859	3.79267e-09	1.78798e-07	up	yes
MSTRG.149	BraA01g003050.3C	BraA01g003050.3C	GO:0000325(plant-type vacuole);GO:0004197(cysteine-type endopeptidase activity);GO:0005576(extracellular region);GO:0005615(extracellular space);GO:0005634(nucleus);GO:0005764(lysosome);GO:0005886(plasma membrane);GO:0006508(proteolysis);GO:0008234(cysteine-type peptidase activity);GO:0010623(programmed cell death involved in cell development);GO:0051603(proteolysis involved in cellular protein c…	04145(Phagosome)	K01365	EC:3.4.22.15	PREDICTED: cysteine protease XCP1 [Brassica rapa]	3.15695	2.09406	3.50562	14.3584	11.4388	12.7485	0.227175	-2.13812	3.87186e-09	1.81806e-07	down	yes
MSTRG.9598	BraA06g017830.3C	BraA06g017830.3C;MSTRG.9598.2;MSTRG.9598.1	GO:0003674(molecular_function);GO:0005634(nucleus)	NA	NA	NA	PREDICTED: protein IQ-DOMAIN 14 isoform X2 [Brassica rapa]	19.4005	18.314	18.8328	8.99527	9.1826	9.36186	2.0533	1.03794	4.39897e-09	2.05644e-07	up	yes
MSTRG.514	BraA01g009630.3C	MSTRG.514.1	NA	NA	NA	NA		21.4575	17.4303	20.2767	6.08326	5.95376	5.13708	3.44498	1.7845	4.43754e-09	2.06991e-07	up	yes
BraA06g005530.3C	BraA06g005530.3C	BraA06g005530.3C	GO:0003677(DNA binding);GO:0003700(transcription factor activity, sequence-specific DNA binding);GO:0005634(nucleus);GO:0006351(transcription, DNA-templated);GO:0006355(regulation of transcription, DNA-templated);GO:0043565(sequence-specific DNA binding)	04075(Plant hormone signal transduction)	K14431	NA	PREDICTED: transcription factor TGA2.2 isoform X1 [Brassica rapa]	0.541831	0.813518	0.495761	0	0	0	inf	inf	4.64532e-09	2.1526e-07	up	yes
BraA04g023360.3C	BraA04g023360.3C	BraA04g023360.3C	GO:0000139(Golgi membrane);GO:0000271(polysaccharide biosynthetic process);GO:0005794(Golgi apparatus);GO:0016021(integral component of membrane);GO:0016740(transferase activity);GO:0016757(transferase activity, transferring glycosyl groups);GO:0016759(cellulose synthase activity);GO:0016760(cellulose synthase (UDP-forming) activity);GO:0030244(cellulose biosynthetic process);GO:0071555(cell wall…	00500(Starch and sucrose metabolism);00520(Amino sugar and nucleotide sugar metabolism)	K00770	EC:2.4.2.24	PREDICTED: cellulose synthase-like protein B3 isoform X1 [Brassica rapa]	0.922907	0.661466	1.05877	0	0	0.02223	118.9	6.8936	4.83992e-09	2.23788e-07	up	yes
MSTRG.8446	BraA05g036900.3C	BraA05g036900.3C	GO:0000166(nucleotide binding);GO:0003729(mRNA binding);GO:0006397(mRNA processing);GO:0009507(chloroplast);GO:0009570(chloroplast stroma)	NA	NA	NA	PREDICTED: pentatricopeptide repeat-containing protein At3g09650, chloroplastic [Brassica rapa]	0	11.5708	11.3062	0	0	0	inf	inf	4.94659e-09	2.28222e-07	up	yes
MSTRG.6778	BraA04g026460.3C	BraA04g026460.3C	GO:0008150(biological_process);GO:0009507(chloroplast);GO:0009536(plastid);GO:0009543(chloroplast thylakoid lumen);GO:0009941(chloroplast envelope)	03010(Ribosome)	K02918	NA	PREDICTED: protein SLOW GREEN 1, chloroplastic [Brassica rapa]	0	0	0	31.9974	31.288	0	-inf	-inf	5.07036e-09	2.32918e-07	down	yes
MSTRG.11919	BraA07g034050.3C	BraA07g034050.3C;MSTRG.11919.1	GO:0005829(cytosol);GO:0006521(regulation of cellular amino acid metabolic process);GO:0008152(metabolic process);GO:0009507(chloroplast);GO:0009735(response to cytokinin);GO:0016597(amino acid binding)	NA	NA	NA	PREDICTED: ACT domain-containing protein ACR4 isoform X1 [Brassica rapa]	10.8646	11.6238	11.4162	4.17344	4.6637	3.94223	2.65307	1.40766	5.7508e-09	2.62642e-07	up	yes
BraA07g042010.3C	BraA07g042010.3C	BraA07g042010.3C	GO:0005634(nucleus);GO:0016104(triterpenoid biosynthetic process);GO:0019745(pentacyclic triterpenoid biosynthetic process);GO:0042299(lupeol synthase activity);GO:0042300(beta-amyrin synthase activity)	00909(Sesquiterpenoid and triterpenoid biosynthesis)	K15815	EC:5.4.99.39;EC:5.4.99.40	PREDICTED: amyrin synthase LUP2 [Brassica rapa]	0.966106	0.787767	1.17439	0.023205	0	0.021759	65.1245	6.02513	5.75464e-09	2.62642e-07	up	yes
MSTRG.7159	BraA05g003320.3C	BraA05g003320.3C;MSTRG.7159.1	GO:0005777(peroxisome);GO:0006598(polyamine catabolic process);GO:0008131(primary amine oxidase activity);GO:0046592(polyamine oxidase activity);GO:0055114(oxidation-reduction process)	00330(Arginine and proline metabolism);00410(beta-Alanine metabolism)	K17839	EC:1.5.3.17;EC:1.5.3.-	PREDICTED: probable polyamine oxidase 2 isoform X1 [Brassica rapa]	20.9185	16.4776	17.1026	9.1492	8.72566	9.33336	2.00302	1.00218	5.9498e-09	2.70965e-07	up	yes
MSTRG.5432	BraA03g048220.3C	MSTRG.5432.1;BraA03g048220.3C	GO:0005777(peroxisome);GO:0005829(cytosol);GO:0008891(glycolate oxidase activity);GO:0009854(oxidative photosynthetic carbon pathway);GO:0010181(FMN binding);GO:0010204(defense response signaling pathway, resistance gene-independent);GO:0042742(defense response to bacterium);GO:0050665(hydrogen peroxide biosynthetic process);GO:0052852(very-long-chain-(S)-2-hydroxy-acid oxidase activity);GO:00528…	01200(Carbon metabolism);00630(Glyoxylate and dicarboxylate metabolism);04146(Peroxisome)	K11517	EC:1.1.3.15	PREDICTED: peroxisomal (S)-2-hydroxy-acid oxidase GLO5 [Brassica rapa]	1.83936	1.15605	2.4861	9.18002	9.44373	8.69395	0.200658	-2.31719	6.19617e-09	2.80977e-07	down	yes
MSTRG.17405	BraA10g028200.3C	BraA10g028200.3C	GO:0009507(chloroplast);GO:0009813(flavonoid biosynthetic process);GO:0045430(chalcone isomerase activity);GO:0080167(response to karrikin)	00941(Flavonoid biosynthesis)	K01859	EC:5.5.1.6	BnaA10g25120D [Brassica napus]	13.7801	13.9286	13.1616	1.32597	1.97655	1.93744	7.79975	2.96343	6.64229e-09	3.00564e-07	up	yes
MSTRG.2197	BraA02g010350.3C	BraA02g010350.3C	GO:0004197(cysteine-type endopeptidase activity);GO:0005576(extracellular region);GO:0005615(extracellular space);GO:0005764(lysosome);GO:0005773(vacuole);GO:0005829(cytosol);GO:0006508(proteolysis);GO:0006955(immune response);GO:0007568(aging);GO:0008234(cysteine-type peptidase activity);GO:0009723(response to ethylene);GO:0051603(proteolysis involved in cellular protein catabolic process)	04145(Phagosome)	K01365	EC:3.4.22.15	PREDICTED: thiol protease aleurain-like [Brassica rapa]	7.58721	7.54395	7.06647	18.2367	18.8717	19.9964	0.388717	-1.36321	6.86007e-09	3.09756e-07	down	yes
MSTRG.9377	BraA06g012830.3C	MSTRG.9377.1	NA	NA	NA	NA		8.98129	6.29535	7.8692	13.9726	17.0829	15.8103	0.493874	-1.01778	7.18616e-09	3.23102e-07	down	yes
BraA08g008240.3C	BraA08g008240.3C	BraA08g008240.3C	GO:0005576(extracellular region);GO:0008483(transaminase activity);GO:0016021(integral component of membrane);GO:0016846(carbon-sulfur lyase activity)	03008(Ribosome biogenesis in eukaryotes)	K14548	NA	PREDICTED: LOW QUALITY PROTEIN: tryptophan aminotransferase-related protein 4-like [Brassica rapa]	2.67414	2.34648	2.16675	0.074183	0.093602	0.126283	24.4412	4.61124	7.20315e-09	3.2318e-07	up	yes
MSTRG.2950		MSTRG.2950.1	NA	NA	NA	NA		7.0848	7.28815	7.94351	0.570822	0.854692	0.893106	9.62489	3.26677	7.33422e-09	3.27673e-07	up	yes
BraA03g058780.3C	BraA03g058780.3C	BraA03g058780.3C	GO:0003674(molecular_function);GO:0016021(integral component of membrane)	00600(Sphingolipid metabolism)	K00654	EC:2.3.1.50	PREDICTED: UPF0496 protein At4g34320 [Brassica napus]	0	0	0	0.596048	0.662561	0.805694	-inf	-inf	7.36893e-09	3.2853e-07	down	yes
MSTRG.7051	BraA05g000890.3C	BraA05g000890.3C	GO:0003677(DNA binding);GO:0003700(transcription factor activity, sequence-specific DNA binding);GO:0005515(protein binding);GO:0005634(nucleus);GO:0006351(transcription, DNA-templated);GO:0006355(regulation of transcription, DNA-templated);GO:0009641(shade avoidance);GO:0010017(red or far-red light signaling pathway);GO:0046983(protein dimerization activity)	04075(Plant hormone signal transduction);04712(Circadian rhythm - plant)	K12126	NA	PREDICTED: transcription factor PIL1 [Brassica rapa]	2.22309	2.56679	2.26591	9.84981	10.7649	9.88641	0.231329	-2.11198	7.46565e-09	3.32143e-07	down	yes
BraA07g001820.3C	BraA07g001820.3C	BraA07g001820.3C	GO:0004842(ubiquitin-protein transferase activity);GO:0005515(protein binding);GO:0005634(nucleus);GO:0005829(cytosol);GO:0006511(ubiquitin-dependent protein catabolic process);GO:0007623(circadian rhythm);GO:0009881(photoreceptor activity);GO:0009908(flower development);GO:0015030(Cajal body);GO:0016567(protein ubiquitination);GO:0018298(protein-chromophore linkage);GO:0042752(regulation of circ…	04712(Circadian rhythm - plant)	K12115	NA	PREDICTED: adagio protein 2 [Brassica rapa]	2.55754	2.82855	0.100094	0	0	0	inf	inf	8.80592e-09	3.84501e-07	up	yes
BraA02g027370.3C	BraA02g027370.3C	BraA02g027370.3C	GO:0005506(iron ion binding);GO:0005575(cellular_component);GO:0005737(cytoplasm);GO:0016706(oxidoreductase activity, acting on paired donors, with incorporation or reduction of molecular oxygen, 2-oxoglutarate as one donor, and incorporation of one atom each of oxygen into both donors);GO:0019761(glucosinolate biosynthetic process);GO:0051213(dioxygenase activity);GO:0055114(oxidation-reduction …	00230(Purine metabolism)	K01951	EC:6.3.5.2	PREDICTED: probable 2-oxoglutarate-dependent dioxygenase AOP1 [Brassica rapa]	4.20033	3.16133	3.65591	0.228781	0.099991	0.318607	17.0187	4.08905	8.93642e-09	3.89396e-07	up	yes
BraA06g040480.3C	BraA06g040480.3C	BraA06g040480.3C	GO:0005507(copper ion binding);GO:0005634(nucleus);GO:0005829(cytosol);GO:0006952(defense response);GO:0009607(response to biotic stimulus);GO:0010043(response to zinc ion);GO:0010228(vegetative to reproductive phase transition of meristem);GO:0080184(response to phenylpropanoid)	NA	NA	NA	PREDICTED: MLP-like protein 328 [Brassica rapa]	2.89779	1.94624	1.06802	0	0	0	inf	inf	9.53616e-09	4.1298e-07	up	yes
MSTRG.11764	BraA07g030260.3C	BraA07g030260.3C	GO:0003677(DNA binding);GO:0003700(transcription factor activity, sequence-specific DNA binding);GO:0005515(protein binding);GO:0005634(nucleus);GO:0006351(transcription, DNA-templated);GO:0006355(regulation of transcription, DNA-templated);GO:0007623(circadian rhythm);GO:0008283(cell proliferation);GO:0009735(response to cytokinin);GO:0010229(inflorescence development);GO:0010252(auxin homeostas…	04712(Circadian rhythm - plant)	K16221	NA	PREDICTED: LOW QUALITY PROTEIN: transcription factor TCP15-like [Brassica rapa]	0	0	0	0	22.7214	24.694	-inf	-inf	9.97307e-09	4.28397e-07	down	yes
MSTRG.10284	BraA06g036280.3C	BraA06g036280.3C	GO:0004871(signal transducer activity);GO:0005576(extracellular region);GO:0007267(cell-cell signaling);GO:0048046(apoplast)	NA	NA	NA	PREDICTED: protein RALF-like 27 [Brassica rapa]	0	0	0	0	63.0417	64.0198	-inf	-inf	1.00697e-08	4.31657e-07	down	yes
MSTRG.10011	BraA06g029690.3C	BraA06g029690.3C	GO:0005739(mitochondrion);GO:0008150(biological_process);GO:0009507(chloroplast)	NA	NA	NA	PREDICTED: pentatricopeptide repeat-containing protein At2g18940, chloroplastic [Brassica rapa]	12.1271	8.04434	0	0	0	0	inf	inf	1.00897e-08	4.31657e-07	up	yes
MSTRG.17307	BraA10g026120.3C	MSTRG.17307.1;BraA10g026120.3C	GO:0004157(dihydropyrimidinase activity);GO:0005783(endoplasmic reticulum);GO:0005794(Golgi apparatus);GO:0006212(uracil catabolic process);GO:0012505(endomembrane system);GO:0019483(beta-alanine biosynthetic process);GO:0043562(cellular response to nitrogen levels);GO:0046872(metal ion binding)	00240(Pyrimidine metabolism);00410(beta-Alanine metabolism);00770(Pantothenate and CoA biosynthesis)	K01464	EC:3.5.2.2	PREDICTED: dihydropyrimidinase [Brassica rapa]	7.69026	7.12067	7.79042	16.2797	16.9901	15.1824	0.466468	-1.10015	1.08892e-08	4.63054e-07	down	yes
BraA02g043640.3C	BraA02g043640.3C	BraA02g043640.3C	GO:0003700(transcription factor activity, sequence-specific DNA binding);GO:0005634(nucleus);GO:0006355(regulation of transcription, DNA-templated);GO:0007275(multicellular organism development);GO:0009531(secondary cell wall);GO:0009620(response to fungus);GO:0009733(response to auxin);GO:0009735(response to cytokinin);GO:0009737(response to abscisic acid);GO:0009741(response to brassinosteroid)…	03018(RNA degradation)	K12581	NA	PREDICTED: NAC domain-containing protein 101-like [Brassica rapa]	0.021468	0	0	0.800821	1.41783	1.25693	0.00617679	-7.33893	1.09639e-08	4.65297e-07	down	yes
BraA09g031820.3C	BraA09g031820.3C	BraA09g031820.3C	GO:0005634(nucleus);GO:0016301(kinase activity);GO:0016310(phosphorylation)	04626(Plant-pathogen interaction)	K13429	NA	PREDICTED: probable receptor-like protein kinase At1g33260 [Brassica rapa]	1.01265	0.495995	0.841345	0	0	0	inf	inf	1.12237e-08	4.75369e-07	up	yes
MSTRG.15956	BraA09g058960.3C	BraA09g058960.3C	GO:0005507(copper ion binding);GO:0005524(ATP binding);GO:0005737(cytoplasm);GO:0005739(mitochondrion);GO:0005759(mitochondrial matrix);GO:0006457(protein folding);GO:0006986(response to unfolded protein);GO:0009408(response to heat);GO:0051082(unfolded protein binding);GO:0051085(chaperone mediated protein folding requiring cofactor);GO:0051087(chaperone binding)	NA	NA	NA	PREDICTED: 10 kDa chaperonin-like [Brassica rapa]	114.703	108.422	105.549	55.1064	45.2754	47.7299	2.21909	1.14997	1.18414e-08	5.00529e-07	up	yes
MSTRG.3009	BraA02g036850.3C	BraA02g036850.3C	GO:0005506(iron ion binding);GO:0005576(extracellular region);GO:0016020(membrane);GO:0016021(integral component of membrane);GO:0016709(oxidoreductase activity, acting on paired donors, with incorporation or reduction of molecular oxygen, NAD(P)H as one donor, and incorporation of one atom of oxygen);GO:0019825(oxygen binding);GO:0020037(heme binding);GO:0044550(secondary metabolite biosynthetic…	00903(Limonene and pinene degradation);00945(Stilbenoid, diarylheptanoid and gingerol biosynthesis)	K00517	NA	PREDICTED: cytochrome P450 71B37-like [Brassica rapa]	13.0572	13.5604	10.9453	36.7457	34.3392	19.6722	0.413883	-1.2727	1.19531e-08	5.04246e-07	down	yes
BraA03g009520.3C	BraA03g009520.3C	BraA03g009520.3C	GO:0003677(DNA binding);GO:0003700(transcription factor activity, sequence-specific DNA binding);GO:0005515(protein binding);GO:0005634(nucleus);GO:0005737(cytoplasm);GO:0006351(transcription, DNA-templated);GO:0006355(regulation of transcription, DNA-templated);GO:0030154(cell differentiation);GO:0046983(protein dimerization activity)	03060(Protein export)	K03217	NA	PREDICTED: floral homeotic protein PISTILLATA isoform X1 [Brassica rapa]	1.0718	0.944816	1.81547	0	0	0	inf	inf	1.24907e-08	5.24832e-07	up	yes
MSTRG.8631	BraA05g040340.3C	MSTRG.8631.1	NA	NA	NA	NA		6.63156	3.04708	6.94008	14.9462	17.5241	15.0924	0.349407	-1.51702	1.29197e-08	5.41783e-07	down	yes
MSTRG.13498	BraA08g031180.3C	BraA08g031180.3C	GO:0005215(transporter activity);GO:0005515(protein binding);GO:0005886(plasma membrane);GO:0006857(oligopeptide transport);GO:0009414(response to water deprivation);GO:0009635(response to herbicide);GO:0009734(auxin-activated signaling pathway);GO:0010167(response to nitrate);GO:0015112(nitrate transmembrane transporter activity);GO:0015293(symporter activity);GO:0015706(nitrate transport);GO:00…	NA	NA	NA	PREDICTED: protein NRT1/ PTR FAMILY 6.3 [Brassica rapa]	11.114	10.2445	12.7606	4.25306	3.84246	3.84073	2.85845	1.51523	1.38242e-08	5.78567e-07	up	yes
MSTRG.14413	BraA09g016610.3C	BraA09g016610.3C	GO:0009055(electron carrier activity);GO:0009416(response to light stimulus);GO:0009507(chloroplast);GO:0009570(chloroplast stroma);GO:0009643(photosynthetic acclimation);GO:0009767(photosynthetic electron transport chain);GO:0046872(metal ion binding);GO:0051537(2 iron, 2 sulfur cluster binding)	00195(Photosynthesis)	K02639	NA	PREDICTED: ferredoxin, leaf L-A [Brassica rapa]	0	0	0	44.31	0	50.0784	-inf	-inf	1.40264e-08	5.85873e-07	down	yes
MSTRG.3611	BraA03g006800.3C	MSTRG.3611.1;BraA03g006800.3C	GO:0000902(cell morphogenesis);GO:0003677(DNA binding);GO:0003700(transcription factor activity, sequence-specific DNA binding);GO:0005634(nucleus);GO:0006355(regulation of transcription, DNA-templated);GO:0009651(response to salt stress);GO:0009723(response to ethylene);GO:0009733(response to auxin);GO:0009739(response to gibberellin);GO:0009751(response to salicylic acid);GO:0009753(response to…	00190(Oxidative phosphorylation);00860(Porphyrin and chlorophyll metabolism)	K02259	NA	PREDICTED: myb-related protein Hv1-like [Brassica rapa]	17.2149	17.7181	19.002	8.59241	7.1698	5.34435	2.55537	1.35353	1.44433e-08	5.99737e-07	up	yes
BraA02g008770.3C	BraA02g008770.3C	BraA02g008770.3C	GO:0003677(DNA binding);GO:0003700(transcription factor activity, sequence-specific DNA binding);GO:0005515(protein binding);GO:0005634(nucleus);GO:0005737(cytoplasm);GO:0006351(transcription, DNA-templated);GO:0006355(regulation of transcription, DNA-templated);GO:0030154(cell differentiation);GO:0046983(protein dimerization activity)	NA	NA	NA	BnaA02g04770D [Brassica napus]	0.964288	2.45458	2.17457	0	0	0	inf	inf	1.48029e-08	6.13467e-07	up	yes
BraA10g013530.3C	BraA10g013530.3C	BraA10g013530.3C	GO:0005739(mitochondrion);GO:0016021(integral component of membrane)	NA	NA	NA	PREDICTED: uncharacterized protein LOC103844997 [Brassica rapa]	7.35544	7.88479	8.06864	0.329231	0.385863	0.322379	22.467	4.48973	1.50755e-08	6.22326e-07	up	yes
MSTRG.16765	BraA10g014030.3C	MSTRG.16765.2;MSTRG.16765.1	NA	NA	NA	NA		27.7435	23.6943	32.6981	53.671	57.4318	59.7187	0.492537	-1.0217	1.5174e-08	6.25174e-07	down	yes
BraA04g012490.3C	BraA04g012490.3C	BraA04g012490.3C	GO:0003674(molecular_function);GO:0005576(extracellular region);GO:0051707(response to other organism)	NA	NA	NA	PREDICTED: thaumatin-like protein [Brassica rapa]	0.044113	0	0	1.52316	1.97497	1.98745	0.00804162	-6.9583	1.62561e-08	6.65871e-07	down	yes
MSTRG.12163		MSTRG.12163.1	NA	NA	NA	NA		10.6179	15.3835	21.1809	0.820873	0.346135	1.7468	16.1927	4.01727	1.68168e-08	6.8751e-07	up	yes
MSTRG.34	BraA01g000790.3C	BraA01g000790.3C	GO:0000103(sulfate assimilation);GO:0004020(adenylylsulfate kinase activity);GO:0005524(ATP binding);GO:0009507(chloroplast);GO:0009536(plastid);GO:0010439(regulation of glucosinolate biosynthetic process);GO:0016301(kinase activity);GO:0016310(phosphorylation);GO:0016772(transferase activity, transferring phosphorus-containing groups);GO:0019344(cysteine biosynthetic process);GO:0048232(male gam…	00920(Sulfur metabolism);00230(Purine metabolism)	K00860	EC:2.7.1.25	PREDICTED: adenylyl-sulfate kinase 2, chloroplastic [Brassica rapa]	27.1487	24.9021	25.6577	8.67277	11.0578	10.7684	2.54791	1.34932	1.68672e-08	6.88239e-07	up	yes
BraA06g014990.3C	BraA06g014990.3C	BraA06g014990.3C	GO:0005509(calcium ion binding);GO:0005524(ATP binding);GO:0005576(extracellular region);GO:0006468(protein phosphorylation);GO:0016021(integral component of membrane);GO:0016301(kinase activity);GO:0030247(polysaccharide binding)	NA	NA	NA	BnaA06g38500D [Brassica napus]	0.143364	0.147411	0.116566	2.54391	1.77802	1.86236	0.065867	-3.9243	1.79711e-08	7.2907e-07	down	yes
MSTRG.9973	BraA06g028830.3C	BraA06g028830.3C	GO:0005215(transporter activity);GO:0005886(plasma membrane);GO:0009835(fruit ripening);GO:0015297(antiporter activity);GO:0016020(membrane);GO:0016021(integral component of membrane)	NA	NA	NA	PREDICTED: protein TRANSPARENT TESTA 12-like [Brassica napus]	8.17848	8.73027	8.83352	1.91493	1.88213	2.16514	4.31758	2.11022	1.82282e-08	7.35274e-07	up	yes
BraA09g000700.3C	BraA09g000700.3C	BraA09g000700.3C	GO:0004252(serine-type endopeptidase activity);GO:0005576(extracellular region);GO:0005618(cell wall);GO:0006508(proteolysis);GO:0008152(metabolic process);GO:0009505(plant-type cell wall)	04144(Endocytosis)	K18443	NA	PREDICTED: subtilisin-like protease SBT4.14 [Brassica rapa]	0.29696	0.308233	0.459178	3.10946	2.88808	3.40438	0.113208	-3.14295	1.85486e-08	7.45358e-07	down	yes
BraA10g010470.3C	BraA10g010470.3C	BraA10g010470.3C	GO:0003677(DNA binding);GO:0003700(transcription factor activity, sequence-specific DNA binding);GO:0005634(nucleus);GO:0006351(transcription, DNA-templated);GO:0006355(regulation of transcription, DNA-templated);GO:0009908(flower development);GO:0009909(regulation of flower development);GO:0030154(cell differentiation);GO:0046983(protein dimerization activity)	03060(Protein export)	K03217	NA	PREDICTED: MADS-box protein AGL71 isoform X1 [Brassica rapa]	7.20164	8.15156	7.4016	0.4985	0.736025	0.696757	11.7822	3.55854	1.95523e-08	7.84205e-07	up	yes
MSTRG.7341	BraA05g007240.3C	BraA05g007240.3C	GO:0005622(intracellular);GO:0005634(nucleus);GO:0005795(Golgi stack);GO:0005886(plasma membrane);GO:0006886(intracellular protein transport);GO:0006891(intra-Golgi vesicle-mediated transport);GO:0008565(protein transporter activity)	NA	NA	NA	PREDICTED: target of Myb protein 1 [Brassica rapa]	4.67499	5.28323	4.82372	15.0478	9.01127	12.2853	0.406719	-1.2979	2.07447e-08	8.28889e-07	down	yes
MSTRG.14515	BraA09g019430.3C	BraA09g019430.3C	GO:0000502(proteasome complex);GO:0004298(threonine-type endopeptidase activity);GO:0005634(nucleus);GO:0005737(cytoplasm);GO:0005829(cytosol);GO:0005839(proteasome core complex);GO:0005886(plasma membrane);GO:0006511(ubiquitin-dependent protein catabolic process);GO:0008233(peptidase activity);GO:0019773(proteasome core complex, alpha-subunit complex);GO:0030163(protein catabolic process);GO:004…	03050(Proteasome)	K02725	EC:3.4.25.1	PREDICTED: proteasome subunit alpha type-1-A [Brassica rapa]	1.37184	1.04953	1.99208	81.1793	78.5258	1.34903	0.0274034	-5.1895	2.20514e-08	8.77116e-07	down	yes
MSTRG.12977	BraA08g019140.3C	BraA08g019140.3C	GO:0003674(molecular_function);GO:0008150(biological_process)	NA	NA	NA	PREDICTED: uncharacterized protein LOC103834772 [Brassica rapa]	22.7349	0.998149	4.72739	0.298721	0.270565	0.293969	32.9687	5.04303	2.29717e-08	9.09295e-07	up	yes
MSTRG.11334	BraA07g021000.3C	BraA07g021000.3C;MSTRG.11334.1	GO:0004332(fructose-bisphosphate aldolase activity);GO:0005507(copper ion binding);GO:0005618(cell wall);GO:0005730(nucleolus);GO:0005737(cytoplasm);GO:0005739(mitochondrion);GO:0005740(mitochondrial envelope);GO:0005774(vacuolar membrane);GO:0005794(Golgi apparatus);GO:0005829(cytosol);GO:0005886(plasma membrane);GO:0006096(glycolytic process);GO:0006098(pentose-phosphate shunt);GO:0009506(plasm…	01200(Carbon metabolism);01230(Biosynthesis of amino acids);00010(Glycolysis / Gluconeogenesis);00030(Pentose phosphate pathway);00051(Fructose and mannose metabolism);00710(Carbon fixation in photosynthetic organisms)	K01623	EC:4.1.2.13	hypothetical protein CARUB_v10017399mg, partial [Capsella rubella]	37.9637	39.1792	37.3175	181.232	54.02	154.351	0.293787	-1.76716	2.38848e-08	9.38422e-07	down	yes
MSTRG.4149	BraA03g018080.3C	MSTRG.4149.1	NA	NA	NA	NA		41.8272	9.11118	0	0	0	0	inf	inf	2.47786e-08	9.6994e-07	up	yes
MSTRG.17660	BraA10g033080.3C	BraA10g033080.3C	GO:0003735(structural constituent of ribosome);GO:0005737(cytoplasm);GO:0005794(Golgi apparatus);GO:0005840(ribosome);GO:0006412(translation);GO:0022625(cytosolic large ribosomal subunit);GO:0022626(cytosolic ribosome);GO:0042254(ribosome biogenesis)	03010(Ribosome)	K02918	NA	BnaCnng03370D [Brassica napus]	79.7165	94.2886	81.0242	36.4653	42.1617	37.457	2.19694	1.13549	2.54954e-08	9.96154e-07	up	yes
MSTRG.13509	BraA08g031360.3C	MSTRG.13509.1;BraA08g031360.3C	GO:0004149(dihydrolipoyllysine-residue succinyltransferase activity);GO:0005739(mitochondrion);GO:0006099(tricarboxylic acid cycle);GO:0008270(zinc ion binding);GO:0016020(membrane);GO:0016746(transferase activity, transferring acyl groups);GO:0033512(L-lysine catabolic process to acetyl-CoA via saccharopine);GO:0045252(oxoglutarate dehydrogenase complex)	01200(Carbon metabolism);00020(Citrate cycle (TCA cycle));00310(Lysine degradation)	K00658	EC:2.3.1.61	BnaA08g25090D [Brassica napus]	7.50264	7.54826	7.04648	15.3098	16.6284	15.0786	0.469989	-1.0893	2.62371e-08	1.02137e-06	down	yes
BraA01g015210.3C	BraA01g015210.3C	BraA01g015210.3C	GO:0005576(extracellular region);GO:0005774(vacuolar membrane);GO:0005975(carbohydrate metabolic process);GO:0016829(lyase activity);GO:0030246(carbohydrate binding)	NA	NA	NA	PREDICTED: uncharacterized protein LOC103864654 [Brassica rapa]	0.249006	0.229221	0.204356	2.67946	2.01088	2.68628	0.0925332	-3.43389	2.75513e-08	1.07056e-06	down	yes
MSTRG.13131	BraA08g023030.3C	MSTRG.13131.1;BraA08g023030.3C	GO:0004672(protein kinase activity);GO:0004674(protein serine/threonine kinase activity);GO:0004712(protein serine/threonine/tyrosine kinase activity);GO:0005524(ATP binding);GO:0005829(cytosol);GO:0005886(plasma membrane);GO:0006468(protein phosphorylation);GO:0009658(chloroplast organization);GO:0016597(amino acid binding)	04075(Plant hormone signal transduction)	K14510	EC:2.7.11.1	PREDICTED: serine/threonine-protein kinase STY46 [Brassica rapa]	6.04921	5.52273	6.48453	12.301	13.2427	12.8633	0.470135	-1.08885	2.79791e-08	1.08321e-06	down	yes
MSTRG.4862		MSTRG.4862.1	NA	NA	NA	NA		91.7049	95.1036	100.325	51.0778	50.23	41.7107	2.00767	1.00552	2.90082e-08	1.11896e-06	up	yes
MSTRG.13902	BraA09g003690.3C	BraA09g003690.3C	GO:0005576(extracellular region);GO:0005618(cell wall);GO:0009664(plant-type cell wall organization);GO:0009826(unidimensional cell growth);GO:0009828(plant-type cell wall loosening);GO:0009831(plant-type cell wall modification involved in multidimensional cell growth);GO:0016020(membrane);GO:0080022(primary root development)	NA	NA	NA	PREDICTED: expansin-A5 [Brassica rapa]	9.09678	10.7155	10.3308	55.8866	22.9707	24.8707	0.290597	-1.78291	2.93701e-08	1.13086e-06	down	yes
MSTRG.12600	BraA08g007730.3C	BraA08g007730.3C	GO:0002098(tRNA wobble uridine modification);GO:0008175(tRNA methyltransferase activity);GO:0009507(chloroplast);GO:0030488(tRNA methylation)	NA	NA	NA	PREDICTED: alkylated DNA repair protein alkB homolog 8 [Brassica rapa]	2.08048	0.340515	1.36764	0	0	1e-06	3788638	21.8532	2.95194e-08	1.13454e-06	up	yes
MSTRG.17155	BraA10g023190.3C	BraA10g023190.3C;MSTRG.17155.1	GO:0004356(glutamate-ammonia ligase activity);GO:0005515(protein binding);GO:0005524(ATP binding);GO:0005737(cytoplasm);GO:0005829(cytosol);GO:0006542(glutamine biosynthetic process);GO:0009399(nitrogen fixation);GO:0042128(nitrate assimilation)	01230(Biosynthesis of amino acids);00630(Glyoxylate and dicarboxylate metabolism);00910(Nitrogen metabolism);00250(Alanine, aspartate and glutamate metabolism);00220(Arginine biosynthesis)	K01915	EC:6.3.1.2	PREDICTED: glutamine synthetase cytosolic isozyme 1-4 [Brassica rapa]	13.3584	12.9303	11.9354	5.79219	4.63779	4.61958	2.53989	1.34477	2.9801e-08	1.14329e-06	up	yes
BraA03g021390.3C	BraA03g021390.3C	BraA03g021390.3C	GO:0003677(DNA binding);GO:0003700(transcription factor activity, sequence-specific DNA binding);GO:0005634(nucleus);GO:0006351(transcription, DNA-templated);GO:0006355(regulation of transcription, DNA-templated)	03013(RNA transport)	K14317	NA	PREDICTED: uncharacterized protein LOC103857923 [Brassica rapa]	0.387542	0.662536	0.637192	0	0	0	inf	inf	2.99242e-08	1.14387e-06	up	yes
BraA03g057490.3C	BraA03g057490.3C	BraA03g057490.3C	GO:0006631(fatty acid metabolic process);GO:0006979(response to oxidative stress);GO:0009266(response to temperature stimulus);GO:0009507(chloroplast);GO:0009534(chloroplast thylakoid);GO:0009644(response to high light intensity);GO:0009706(chloroplast inner membrane);GO:0009915(phloem sucrose loading);GO:0009941(chloroplast envelope);GO:0009976(tocopherol cyclase activity);GO:0010189(vitamin E b…	00130(Ubiquinone and other terpenoid-quinone biosynthesis)	K09834	EC:5.5.1.24	PREDICTED: tocopherol cyclase, chloroplastic [Brassica rapa]	10.9315	11.2163	11.7327	3.97829	3.02507	3.38357	3.26184	1.70569	3.07236e-08	1.16904e-06	up	yes
MSTRG.2693	BraA02g025180.3C	MSTRG.2693.1;BraA02g025180.3C	NA	NA	NA	NA	BnaC02g25630D [Brassica napus]	13.6561	13.517	13.8551	4.56387	5.34982	6.52562	2.49573	1.31946	3.3573e-08	1.26762e-06	up	yes
MSTRG.14297	BraA09g013070.3C	MSTRG.14297.1;BraA09g013070.3C	NA	NA	NA	NA	PREDICTED: remorin isoform X1 [Brassica rapa]	0.0457577	0.427466	0.0876131	6.73455	7.55291	4.32256	0.0301363	-5.05235	3.35806e-08	1.26762e-06	down	yes
MSTRG.4712	BraA03g030360.3C	MSTRG.4712.1;BraA03g030360.3C	GO:0009507(chloroplast);GO:0010088(phloem development);GO:0042803(protein homodimerization activity);GO:0043621(protein self-association)	NA	NA	NA	PREDICTED: protein SIEVE ELEMENT OCCLUSION A-like [Brassica rapa]	1.34796	2.75235	1.40076	6.03691	6.67259	7.7737	0.268565	-1.89666	3.44895e-08	1.29961e-06	down	yes
MSTRG.204	BraA01g004070.3C	BraA01g004070.3C	GO:0004617(phosphoglycerate dehydrogenase activity);GO:0005524(ATP binding);GO:0005739(mitochondrion);GO:0005829(cytosol);GO:0006564(L-serine biosynthetic process);GO:0009070(serine family amino acid biosynthetic process);GO:0009507(chloroplast);GO:0009536(plastid);GO:0009555(pollen development);GO:0009561(megagametogenesis);GO:0009570(chloroplast stroma);GO:0009793(embryo development ending in s…	01200(Carbon metabolism);01230(Biosynthesis of amino acids);00260(Glycine, serine and threonine metabolism)	K00058	EC:1.1.1.95	PREDICTED: D-3-phosphoglycerate dehydrogenase 1, chloroplastic [Brassica napus]	26.4809	23.5888	25.9942	48.9826	75.7686	41.8101	0.456672	-1.13077	3.65777e-08	1.37177e-06	down	yes
MSTRG.16531	BraA10g005640.3C	MSTRG.16531.1;BraA10g005640.3C;MSTRG.16531.2	GO:0004721(phosphoprotein phosphatase activity);GO:0004722(protein serine/threonine phosphatase activity);GO:0005777(peroxisome);GO:0009507(chloroplast);GO:0016787(hydrolase activity);GO:0046872(metal ion binding)	00040(Pentose and glucuronate interconversions);00500(Starch and sucrose metabolism)	K01051	EC:3.1.1.11	PREDICTED: shewanella-like protein phosphatase 1 [Brassica rapa]	14.2735	12.5065	13.395	6.61288	6.32333	6.62444	2.05387	1.03834	3.71946e-08	1.38674e-06	up	yes
MSTRG.9518	BraA06g016130.3C	MSTRG.9518.1	NA	NA	NA	NA		5.98618	6.67936	6.59276	12.7498	15.9723	15.6076	0.434433	-1.20279	3.75236e-08	1.39655e-06	down	yes
BraA06g033060.3C	BraA06g033060.3C	BraA06g033060.3C	GO:0008375(acetylglucosaminyltransferase activity);GO:0016021(integral component of membrane);GO:0016757(transferase activity, transferring glycosyl groups)	04144(Endocytosis)	K12471	NA	PREDICTED: uncharacterized protein LOC103874440 [Brassica rapa]	0.264789	0.563438	0.74523	0	0	0	inf	inf	3.8546e-08	1.43044e-06	up	yes
MSTRG.10021	BraA06g030110.3C	BraA06g030110.3C	GO:0003674(molecular_function);GO:0005737(cytoplasm);GO:0005886(plasma membrane);GO:0009409(response to cold);GO:0009414(response to water deprivation);GO:0009644(response to high light intensity);GO:0009651(response to salt stress)	04144(Endocytosis)	K19366	NA	PREDICTED: senescence/dehydration-associated protein At3g51250-like [Brassica rapa]	7.35805	7.48643	6.5824	16.3948	16.9123	15.7138	0.437097	-1.19397	3.85691e-08	1.43044e-06	down	yes
MSTRG.16618	BraA10g009750.3C	MSTRG.16618.1	NA	NA	NA	NA		23.1358	30.2403	44.8316	108.485	108.065	56.4893	0.359683	-1.4752	4.22171e-08	1.55214e-06	down	yes
MSTRG.105	BraA01g002240.3C	BraA01g002240.3C;MSTRG.105.2	GO:0005737(cytoplasm);GO:0009507(chloroplast);GO:0009941(chloroplast envelope);GO:0016787(hydrolase activity)	NA	NA	NA	PREDICTED: pheophytinase, chloroplastic [Brassica rapa]	27.2157	28.3938	29.4822	14.5526	14.0102	13.1962	2.03769	1.02693	4.3291e-08	1.58886e-06	up	yes
MSTRG.7644	BraA05g014990.3C	BraA05g014990.3C	GO:0004144(diacylglycerol O-acyltransferase activity);GO:0005634(nucleus);GO:0005783(endoplasmic reticulum);GO:0005789(endoplasmic reticulum membrane);GO:0005886(plasma membrane);GO:0010025(wax biosynthetic process);GO:0016021(integral component of membrane);GO:0019432(triglyceride biosynthetic process);GO:0047196(long-chain-alcohol O-fatty-acyltransferase activity)	00073(Cutin, suberine and wax biosynthesis)	K15406	EC:2.3.1.75;EC:2.3.1.20	PREDICTED: O-acyltransferase WSD1 [Brassica rapa]	9.25102	8.96665	10.4733	2.35872	2.84172	2.67913	3.64118	1.86441	4.43568e-08	1.62235e-06	up	yes
BraA05g010180.3C	BraA05g010180.3C	BraA05g010180.3C	GO:0003883(CTP synthase activity);GO:0005524(ATP binding);GO:0005737(cytoplasm);GO:0044210('de novo' CTP biosynthetic process)	00240(Pyrimidine metabolism)	K01937	EC:6.3.4.2	PREDICTED: CTP synthase 1 [Brassica rapa]	0.617606	0.751143	0.712106	3.27323	5.04141	5.09678	0.155155	-2.68821	4.52038e-08	1.64764e-06	down	yes
MSTRG.6157	BraA04g008150.3C	BraA04g008150.3C	GO:0004013(adenosylhomocysteinase activity);GO:0005507(copper ion binding);GO:0005737(cytoplasm);GO:0005773(vacuole);GO:0005774(vacuolar membrane);GO:0005794(Golgi apparatus);GO:0005829(cytosol);GO:0005886(plasma membrane);GO:0006346(methylation-dependent chromatin silencing);GO:0006730(one-carbon metabolic process);GO:0009506(plasmodesma);GO:0009793(embryo development ending in seed dormancy);GO…	00270(Cysteine and methionine metabolism)	K01251	EC:3.3.1.1	PREDICTED: adenosylhomocysteinase 1 [Brassica rapa]	11.1585	14.792	9.05444	3.92919	3.04125	2.72802	3.60933	1.85173	5.08202e-08	1.846e-06	up	yes
MSTRG.3016	BraA02g037000.3C	MSTRG.3016.1;BraA02g037000.3C	GO:0005515(protein binding);GO:0005829(cytosol);GO:0006006(glucose metabolic process);GO:0006096(glycolytic process);GO:0009409(response to cold);GO:0009416(response to light stimulus);GO:0009507(chloroplast);GO:0009535(chloroplast thylakoid membrane);GO:0009570(chloroplast stroma);GO:0009744(response to sucrose);GO:0009941(chloroplast envelope);GO:0010319(stromule);GO:0016020(membrane);GO:001925…	01200(Carbon metabolism);00710(Carbon fixation in photosynthetic organisms)	K05298	EC:1.2.1.13	BnaA02g28150D [Brassica napus]	17.7785	18.161	18.5631	7.4653	9.59955	6.82979	2.28095	1.18964	5.22181e-08	1.8903e-06	up	yes
MSTRG.16847	BraA10g016120.3C	BraA10g016120.3C	GO:0001671(ATPase activator activity);GO:0005737(cytoplasm);GO:0051087(chaperone binding)	NA	NA	NA	PREDICTED: uncharacterized protein LOC103845246 [Brassica rapa]	46.7856	53.372	53.459	23.3635	23.7637	24.2181	2.15314	1.10645	5.26227e-08	1.90169e-06	up	yes
MSTRG.5158	BraA03g041290.3C;BraA03g041310.3C	MSTRG.5158.1;MSTRG.5158.3;BraA03g041310.3C;BraA03g041290.3C	GO:0000911(cytokinesis by cell plate formation);GO:0005484(SNAP receptor activity);GO:0005515(protein binding);GO:0005634(nucleus);GO:0005886(plasma membrane);GO:0009504(cell plate);GO:0009507(chloroplast);GO:0009612(response to mechanical stimulus);GO:0009737(response to abscisic acid);GO:0015031(protein transport);GO:0016021(integral component of membrane);GO:0016192(vesicle-mediated transport)…	04130(SNARE interactions in vesicular transport)	K08509	NA	BnaA03g37550D [Brassica napus];PREDICTED: SNAP25 homologous protein SNAP33-like [Brassica rapa]	6.29547	8.6211	6.52263	13.9034	18.7838	14.98	0.449769	-1.15274	5.30369e-08	1.9134e-06	down	yes
MSTRG.14027	BraA09g006820.3C	MSTRG.14027.2;MSTRG.14027.1;BraA09g006820.3C	GO:0003697(single-stranded DNA binding);GO:0003723(RNA binding);GO:0005507(copper ion binding);GO:0005515(protein binding);GO:0005524(ATP binding);GO:0005739(mitochondrion);GO:0009409(response to cold);GO:0080156(mitochondrial mRNA modification)	03040(Spliceosome)	K12741	NA	PREDICTED: glycine-rich RNA-binding protein 3, mitochondrial-like [Brassica rapa]	24.2059	22.2864	24.9586	10.329	9.56755	10.1751	2.37602	1.24855	5.5684e-08	2.00548e-06	up	yes
BraA03g015850.3C	BraA03g015850.3C	BraA03g015850.3C	GO:0005515(protein binding);GO:0005886(plasma membrane);GO:0005887(integral component of plasma membrane);GO:0008515(sucrose transmembrane transporter activity);GO:0015770(sucrose transport);GO:0016020(membrane);GO:0016021(integral component of membrane);GO:0051119(sugar transmembrane transporter activity)	NA	NA	NA	PREDICTED: bidirectional sugar transporter SWEET10 [Brassica rapa]	2.396	2.15614	2.47935	0	0.09711	0.020153	59.9635	5.90601	5.66589e-08	2.03712e-06	up	yes
MSTRG.11715	BraA07g028760.3C	MSTRG.11715.1;MSTRG.11715.2;BraA07g028760.3C	GO:0003674(molecular_function);GO:0005634(nucleus);GO:0008150(biological_process)	NA	NA	NA	PREDICTED: uncharacterized protein LOC103830754 isoform X1 [Brassica rapa]	20.4715	18.665	23.3808	8.82855	8.58449	8.71744	2.3925	1.25852	5.72995e-08	2.05318e-06	up	yes
MSTRG.15178	BraA09g041290.3C	BraA09g041290.3C	GO:0004871(signal transducer activity);GO:0005886(plasma membrane);GO:0009416(response to light stimulus);GO:0016567(protein ubiquitination)	00902(Monoterpenoid biosynthesis)	K15095	EC:1.1.1.208	PREDICTED: BTB/POZ domain-containing protein At5g67385-like isoform X2 [Brassica rapa]	4.06024	4.0735	4.8353	10.9134	11.1725	11.4399	0.386837	-1.3702	5.82901e-08	2.08515e-06	down	yes
BraA10g027860.3C	BraA10g027860.3C	BraA10g027860.3C	GO:0005506(iron ion binding);GO:0007275(multicellular organism development);GO:0010075(regulation of meristem growth);GO:0016020(membrane);GO:0016021(integral component of membrane);GO:0016709(oxidoreductase activity, acting on paired donors, with incorporation or reduction of molecular oxygen, NAD(P)H as one donor, and incorporation of one atom of oxygen);GO:0019825(oxygen binding);GO:0020037(he…	00903(Limonene and pinene degradation);00945(Stilbenoid, diarylheptanoid and gingerol biosynthesis)	K00517	NA	PREDICTED: cytochrome P450 78A7 [Brassica rapa]	1.93637	0.553557	0.141709	0	0	0	inf	inf	6.16963e-08	2.20328e-06	up	yes
MSTRG.5032		MSTRG.5032.1	NA	NA	NA	NA		22.268	27.2734	25.1349	2.82481	1.52528	2.8885	10.3164	3.36687	6.22011e-08	2.21756e-06	up	yes
MSTRG.15086	BraA09g038700.3C	MSTRG.15086.1	NA	NA	NA	NA		11.0672	12.3208	16.3284	29.4628	21.7688	29.5774	0.491484	-1.02478	6.53835e-08	2.31931e-06	down	yes
MSTRG.7276	BraA05g005750.3C	BraA05g005750.3C	GO:0005515(protein binding);GO:0005768(endosome);GO:0005783(endoplasmic reticulum);GO:0005794(Golgi apparatus);GO:0005802(trans-Golgi network);GO:0010008(endosome membrane);GO:0016021(integral component of membrane);GO:0016192(vesicle-mediated transport)	00905(Brassinosteroid biosynthesis)	K12638	EC:1.14.13.112	PREDICTED: PRA1 family protein B2 [Brassica rapa]	0	0	0	0	19.2349	20.3674	-inf	-inf	7.15232e-08	2.53285e-06	down	yes
MSTRG.10612	BraA06g043400.3C	BraA06g043400.3C	GO:0005515(protein binding);GO:0005886(plasma membrane);GO:0009832(plant-type cell wall biogenesis);GO:0009834(plant-type secondary cell wall biogenesis);GO:0009863(salicylic acid mediated signaling pathway);GO:0009867(jasmonic acid mediated signaling pathway);GO:0009873(ethylene-activated signaling pathway);GO:0016021(integral component of membrane);GO:0016757(transferase activity, transferring …	00500(Starch and sucrose metabolism);00520(Amino sugar and nucleotide sugar metabolism)	K00770	EC:2.4.2.24	PREDICTED: cellulose synthase A catalytic subunit 4 [UDP-forming] isoform X2 [Brassica rapa]	1.69674	2.37888	2.08946	5.51331	6.03891	5.72312	0.356871	-1.48652	7.32642e-08	2.58302e-06	down	yes
MSTRG.10094	BraA06g031740.3C	BraA06g031740.3C	GO:0002229(defense response to oomycetes);GO:0003824(catalytic activity);GO:0005515(protein binding);GO:0005777(peroxisome);GO:0005829(cytosol);GO:0005975(carbohydrate metabolic process);GO:0006098(pentose-phosphate shunt);GO:0009507(chloroplast);GO:0009536(plastid);GO:0009570(chloroplast stroma);GO:0009793(embryo development ending in seed dormancy);GO:0017057(6-phosphogluconolactonase activity)…	01200(Carbon metabolism);00030(Pentose phosphate pathway)	K01057	EC:3.1.1.31	PREDICTED: probable 6-phosphogluconolactonase 5, chloroplastic [Brassica rapa]	25.8209	27.6405	26.4256	39.0067	62.4276	63.8181	0.483424	-1.04864	7.33056e-08	2.58302e-06	down	yes
MSTRG.5130	BraA03g040550.3C	BraA03g040550.3C	GO:0009409(response to cold);GO:0009507(chloroplast);GO:0009522(photosystem I);GO:0009523(photosystem II);GO:0009535(chloroplast thylakoid membrane);GO:0010030(positive regulation of seed germination);GO:0010117(photoprotection);GO:0010380(regulation of chlorophyll biosynthetic process);GO:0015979(photosynthesis);GO:0016021(integral component of membrane);GO:0016168(chlorophyll binding);GO:003460…	NA	NA	NA	PREDICTED: early light-induced protein 1, chloroplastic-like [Brassica rapa]	6.6811	8.22973	8.73777	0.897045	0.611886	0.403677	12.3646	3.62814	7.79541e-08	2.7377e-06	up	yes
MSTRG.2177	BraA02g009700.3C	BraA02g009700.3C	GO:0000257(nitrilase activity);GO:0005886(plasma membrane);GO:0018822(nitrile hydratase activity);GO:0019499(cyanide metabolic process);GO:0047427(cyanoalanine nitrilase activity);GO:0047558(3-cyanoalanine hydratase activity);GO:0051410(detoxification of nitrogen compound);GO:0080061(indole-3-acetonitrile nitrilase activity)	00460(Cyanoamino acid metabolism)	K13035	EC:3.5.5.4;EC:4.2.1.65	bifunctional nitrilase/nitrile hydratase NIT4 [Brassica rapa]	18.5354	19.6828	19.7873	8.08084	7.09489	7.86604	2.51741	1.33194	7.8722e-08	2.75879e-06	up	yes
MSTRG.6763	BraA04g026090.3C	BraA04g026090.3C	GO:0008194(UDP-glycosyltransferase activity);GO:0009507(chloroplast);GO:0009636(response to toxic substance);GO:0009813(flavonoid biosynthetic process);GO:0010224(response to UV-B);GO:0016757(transferase activity, transferring glycosyl groups);GO:0035251(UDP-glucosyltransferase activity);GO:0043231(intracellular membrane-bounded organelle);GO:0050403(trans-zeatin O-beta-D-glucosyltransferase acti…	00908(Zeatin biosynthesis)	K13496	EC:2.4.1.-	PREDICTED: UDP-glycosyltransferase 73C1-like [Brassica rapa]	0	7.56901	9.44288	0	0	0	inf	inf	7.88151e-08	2.75879e-06	up	yes
MSTRG.7256	BraA05g005210.3C	MSTRG.7256.1;BraA05g005210.3C;MSTRG.7256.2	GO:0005515(protein binding);GO:0005739(mitochondrion);GO:0006351(transcription, DNA-templated);GO:0006355(regulation of transcription, DNA-templated);GO:0009943(adaxial/abaxial axis specification);GO:0010358(leaf shaping)	NA	NA	NA	PREDICTED: protein LITTLE ZIPPER 1 [Brassica rapa]	8.41763	14.3376	15.1955	3.12947	3.15778	2.54813	4.29532	2.10276	8.01437e-08	2.80067e-06	up	yes
MSTRG.8130	BraA05g030310.3C	MSTRG.8130.1	NA	NA	NA	NA		6.96143	7.0997	6.04913	0.801976	0.982218	0.93802	7.38747	2.88508	8.31133e-08	2.89488e-06	up	yes
BraA03g012250.3C	BraA03g012250.3C	BraA03g012250.3C	GO:0003824(catalytic activity);GO:0005506(iron ion binding);GO:0005789(endoplasmic reticulum membrane);GO:0005886(plasma membrane);GO:0006633(fatty acid biosynthetic process);GO:0006723(cuticle hydrocarbon biosynthetic process);GO:0010025(wax biosynthetic process);GO:0016020(membrane);GO:0016021(integral component of membrane);GO:0016491(oxidoreductase activity);GO:0042335(cuticle development);GO…	00073(Cutin, suberine and wax biosynthesis)	K15404	EC:4.1.99.5	PREDICTED: protein ECERIFERUM 3-like [Brassica rapa]	0.531662	0.168492	0.460467	0	0	0	inf	inf	8.51035e-08	2.95449e-06	up	yes
MSTRG.7489	BraA05g010640.3C	MSTRG.7489.1;BraA05g010640.3C	GO:0003735(structural constituent of ribosome);GO:0005737(cytoplasm);GO:0005774(vacuolar membrane);GO:0005829(cytosol);GO:0005840(ribosome);GO:0005886(plasma membrane);GO:0006412(translation);GO:0022625(cytosolic large ribosomal subunit);GO:0022626(cytosolic ribosome);GO:0042254(ribosome biogenesis)	03010(Ribosome)	K02882	NA	PREDICTED: 60S ribosomal protein L18a-2 [Brassica rapa]	194.634	59.8081	176.987	44.6999	45.1247	39.2127	3.34344	1.74133	8.56205e-08	2.96757e-06	up	yes
MSTRG.9362	BraA06g012580.3C	BraA06g012580.3C	GO:0005634(nucleus);GO:0016021(integral component of membrane)	NA	NA	NA	PREDICTED: uncharacterized protein LOC103872453 [Brassica rapa]	0	0	0	4.62533	0	5.12416	-inf	-inf	8.80161e-08	3.03569e-06	down	yes
MSTRG.16121	BraA09g062050.3C	BraA09g062050.3C	GO:0004553(hydrolase activity, hydrolyzing O-glycosyl compounds);GO:0005576(extracellular region);GO:0005975(carbohydrate metabolic process);GO:0031176(endo-1,4-beta-xylanase activity)	NA	NA	NA	PREDICTED: uncharacterized protein LOC103843318 isoform X1 [Brassica rapa]	3.28536	3.2704	3.72402	9.29371	6.88736	6.75127	0.448266	-1.15757	9.01916e-08	3.10063e-06	down	yes
MSTRG.17098	BraA10g022000.3C	BraA10g022000.3C	GO:0003677(DNA binding);GO:0003700(transcription factor activity, sequence-specific DNA binding);GO:0005634(nucleus);GO:0006351(transcription, DNA-templated);GO:0006355(regulation of transcription, DNA-templated);GO:0009553(embryo sac development);GO:0009567(double fertilization forming a zygote and endosperm)	NA	NA	NA	PREDICTED: B3 domain-containing protein At5g18090 [Brassica rapa]	2.56152	3.68251	3.16975	0.011117	0.159402	0.006027	53.322	5.73666	9.34283e-08	3.2015e-06	up	yes
MSTRG.14576	BraA09g021440.3C	BraA09g021440.3C;MSTRG.14576.1	GO:0003755(peptidyl-prolyl cis-trans isomerase activity);GO:0005515(protein binding);GO:0005528(FK506 binding);GO:0005789(endoplasmic reticulum membrane);GO:0009507(chloroplast);GO:0009543(chloroplast thylakoid lumen);GO:0016020(membrane);GO:0018208(peptidyl-proline modification);GO:0031977(thylakoid lumen);GO:0061077(chaperone-mediated protein folding)	03030(DNA replication);03420(Nucleotide excision repair);03430(Mismatch repair);03440(Homologous recombination)	K07466	NA	PREDICTED: peptidyl-prolyl cis-trans isomerase FKBP13, chloroplastic [Brassica rapa]	15.4045	18.9811	16.9036	5.34501	5.5595	5.07235	3.21021	1.68267	9.52472e-08	3.25096e-06	up	yes
BraA03g028710.3C	BraA03g028710.3C	BraA03g028710.3C	GO:0005506(iron ion binding);GO:0016020(membrane);GO:0016709(oxidoreductase activity, acting on paired donors, with incorporation or reduction of molecular oxygen, NAD(P)H as one donor, and incorporation of one atom of oxygen);GO:0019825(oxygen binding);GO:0020037(heme binding);GO:0044550(secondary metabolite biosynthetic process);GO:0055114(oxidation-reduction process)	00903(Limonene and pinene degradation);00945(Stilbenoid, diarylheptanoid and gingerol biosynthesis)	K00517	NA	PREDICTED: cytochrome P450 705A5-like [Raphanus sativus]	0.530496	0.263806	0.590204	0	0	0	inf	inf	9.74788e-08	3.31882e-06	up	yes
MSTRG.8155	BraA05g030730.3C	MSTRG.8155.2;BraA05g030730.3C	GO:0005737(cytoplasm);GO:0009507(chloroplast);GO:0019762(glucosinolate catabolic process);GO:0030246(carbohydrate binding);GO:0080028(nitrile biosynthetic process)	NA	NA	NA	PREDICTED: nitrile-specifier protein 1-like [Brassica oleracea var. oleracea]	0.420696	0.490367	0.647014	2.36325	4.8138	6.37042	0.115009	-3.12019	9.78665e-08	3.32668e-06	down	yes
MSTRG.3813	BraA03g010620.3C	MSTRG.3813.1;BraA03g010620.3C	GO:0005215(transporter activity);GO:0005524(ATP binding);GO:0005886(plasma membrane);GO:0006810(transport);GO:0016887(ATPase activity)	02010(ABC transporters)	K05658	EC:3.6.3.44	PREDICTED: ABC transporter F family member 1-like [Brassica rapa]	6.13429	6.69018	6.46242	27.1528	8.97264	26.1057	0.309923	-1.69002	1.01863e-07	3.44042e-06	down	yes
MSTRG.15701	BraA09g053010.3C	MSTRG.15701.1	NA	NA	NA	NA		0	0	0	0.006439	1.72527	5.62288	-inf	-inf	1.03031e-07	3.46882e-06	down	yes
MSTRG.12079	BraA07g037580.3C	BraA07g037580.3C;MSTRG.12079.1	GO:0005737(cytoplasm);GO:0009507(chloroplast);GO:0016021(integral component of membrane);GO:0016787(hydrolase activity);GO:0047372(acylglycerol lipase activity)	00561(Glycerolipid metabolism)	K01054	EC:3.1.1.23	PREDICTED: monoglyceride lipase [Brassica rapa]	4.21598	3.20606	2.26339	7.48103	11.271	11.0727	0.324744	-1.62262	1.04667e-07	3.51832e-06	down	yes
MSTRG.9315	BraA06g011570.3C	BraA06g011570.3C	GO:0008270(zinc ion binding);GO:0009416(response to light stimulus);GO:0009451(RNA modification);GO:0009507(chloroplast);GO:0009658(chloroplast organization);GO:0040007(growth)	00500(Starch and sucrose metabolism)	K01176	EC:3.2.1.1	PREDICTED: pentatricopeptide repeat-containing protein At1g15510, chloroplastic [Brassica rapa]	5.05261	0	4.25703	0	0	0	inf	inf	1.05098e-07	3.52721e-06	up	yes
BraA03g006830.3C	BraA03g006830.3C	BraA03g006830.3C	GO:0005516(calmodulin binding);GO:0005634(nucleus);GO:0008150(biological_process)	NA	NA	NA	PREDICTED: uncharacterized protein LOC103856133 [Brassica rapa]	0	0	0	0.493622	0.529418	0.209417	-inf	-inf	1.08422e-07	3.62724e-06	down	yes
MSTRG.11232	BraA07g018370.3C	MSTRG.11232.1	NA	NA	NA	NA		6.42756	5.51635	6.13461	0.543288	0.980868	0.368371	9.55258	3.25589	1.28739e-07	4.23339e-06	up	yes
BraA10g007140.3C	BraA10g007140.3C	BraA10g007140.3C	GO:0004806(triglyceride lipase activity);GO:0005773(vacuole);GO:0006629(lipid metabolic process);GO:0009507(chloroplast);GO:0016020(membrane);GO:0016021(integral component of membrane);GO:0016787(hydrolase activity)	NA	NA	NA	PREDICTED: uncharacterized protein LOC103854373 [Brassica rapa]	3.88606	3.46942	5.6783	0.567915	0.349774	0.546143	8.90388	3.15443	1.31471e-07	4.30318e-06	up	yes
MSTRG.5905		MSTRG.5905.1	NA	NA	NA	NA		2.16751	1.8743	2.68615	5.66187	7.93961	3.45964	0.394345	-1.34247	1.34185e-07	4.38524e-06	down	yes
MSTRG.5586	BraA03g053140.3C	BraA03g053140.3C	GO:0005634(nucleus)	NA	NA	NA	PREDICTED: uncharacterized protein At4g26450 [Brassica rapa]	10.0075	0.061273	10.426	0.120442	0.057355	0.052191	89.112	6.47755	1.3545e-07	4.41297e-06	up	yes
MSTRG.15982		MSTRG.15982.1	NA	NA	NA	NA		8.3008	9.59049	8.30632	19.5133	17.9497	18.7566	0.465987	-1.10164	1.42344e-07	4.6092e-06	down	yes
MSTRG.15573	BraA09g050560.3C	MSTRG.15573.1	NA	NA	NA	NA		0	0	0	2.45114	17.9613	0	-inf	-inf	1.49852e-07	4.82282e-06	down	yes
MSTRG.8526	BraA05g038270.3C	BraA05g038270.3C	GO:0005886(plasma membrane);GO:0007275(multicellular organism development);GO:0009506(plasmodesma);GO:0009507(chloroplast);GO:0016020(membrane);GO:0016021(integral component of membrane);GO:0046872(metal ion binding);GO:0055114(oxidation-reduction process)	NA	NA	NA	BnaA05g30230D [Brassica napus]	1.61137	1.76589	2.23739	8.0468	7.83969	9.53083	0.220899	-2.17854	1.52356e-07	4.89597e-06	down	yes
MSTRG.547	BraA01g010380.3C	BraA01g010380.3C	GO:0003677(DNA binding);GO:0005634(nucleus);GO:0006351(transcription, DNA-templated);GO:0006355(regulation of transcription, DNA-templated)	04075(Plant hormone signal transduction)	K14503	NA	PREDICTED: BES1/BZR1 homolog protein 3 [Brassica rapa]	2.32169	12.4805	13.5531	0.661521	0.711435	0.696929	13.699	3.77599	1.53496e-07	4.91768e-06	up	yes
MSTRG.11902	BraA07g033650.3C	BraA07g033650.3C	GO:0004553(hydrolase activity, hydrolyzing O-glycosyl compounds);GO:0005576(extracellular region);GO:0005618(cell wall);GO:0005829(cytosol);GO:0009044(xylan 1,4-beta-xylosidase activity);GO:0009505(plant-type cell wall);GO:0009506(plasmodesma);GO:0009507(chloroplast);GO:0010411(xyloglucan metabolic process);GO:0030246(carbohydrate binding);GO:0045493(xylan catabolic process);GO:0046556(alpha-L-ar…	00052(Galactose metabolism);00500(Starch and sucrose metabolism)	K01187	EC:3.2.1.20	PREDICTED: alpha-xylosidase 1 [Brassica rapa]	2.81595	3.14956	2.87568	8.64277	6.59776	6.55677	0.405609	-1.30184	1.62626e-07	5.17108e-06	down	yes
MSTRG.12955	BraA08g018330.3C	MSTRG.12955.1;BraA08g018330.3C	GO:0005634(nucleus);GO:0005737(cytoplasm);GO:0006351(transcription, DNA-templated);GO:0006355(regulation of transcription, DNA-templated);GO:0009507(chloroplast);GO:0016787(hydrolase activity);GO:0019538(protein metabolic process)	NA	NA	NA	PREDICTED: protein SMAX1-LIKE 4-like isoform X2 [Brassica rapa]	5.75558	7.53233	6.90797	2.95682	1.6554	2.45634	2.85714	1.51457	1.67827e-07	5.32438e-06	up	yes
MSTRG.16522	BraA10g005430.3C	BraA10g005430.3C	GO:0000786(nucleosome);GO:0003677(DNA binding);GO:0005634(nucleus);GO:0005730(nucleolus);GO:0005739(mitochondrion);GO:0006334(nucleosome assembly)	NA	NA	NA	PREDICTED: histone H1.1 [Brassica rapa]	49.2853	43.5509	2.72363	2.89105	1.94439	1.33461	15.4877	3.95305	1.6795e-07	5.32438e-06	up	yes
MSTRG.15998	BraA09g059520.3C	MSTRG.15998.1;BraA09g059520.3C	NA	NA	NA	NA	PREDICTED: uncharacterized protein LOC103842985 isoform X2 [Brassica rapa]	39.2674	28.3593	37.9318	15.0535	15.7423	20.7458	2.04802	1.03423	1.68651e-07	5.3386e-06	up	yes
MSTRG.10894	BraA07g007950.3C	BraA07g007950.3C	GO:0000139(Golgi membrane);GO:0005739(mitochondrion);GO:0005768(endosome);GO:0005794(Golgi apparatus);GO:0005802(trans-Golgi network);GO:0007155(cell adhesion);GO:0010289(homogalacturonan biosynthetic process);GO:0016021(integral component of membrane);GO:0016051(carbohydrate biosynthetic process);GO:0016757(transferase activity, transferring glycosyl groups);GO:0016758(transferase activity, tran…	00500(Starch and sucrose metabolism);00520(Amino sugar and nucleotide sugar metabolism)	K13648	EC:2.4.1.43	PREDICTED: galacturonosyltransferase 8-like [Brassica rapa]	0.00522	0.089087	0.106359	34.9907	0.013491	33.3622	0.00293515	-8.41235	1.7379e-07	5.48488e-06	down	yes
MSTRG.16554	BraA10g006310.3C	BraA10g006310.3C	GO:0001678(cellular glucose homeostasis);GO:0004340(glucokinase activity);GO:0004396(hexokinase activity);GO:0005524(ATP binding);GO:0005536(glucose binding);GO:0005829(cytosol);GO:0006096(glycolytic process);GO:0008865(fructokinase activity);GO:0009507(chloroplast);GO:0019158(mannokinase activity);GO:0046835(carbohydrate phosphorylation)	01200(Carbon metabolism);00010(Glycolysis / Gluconeogenesis);00051(Fructose and mannose metabolism);00052(Galactose metabolism);00500(Starch and sucrose metabolism);00520(Amino sugar and nucleotide sugar metabolism);00524(Butirosin and neomycin biosynthesis)	K00844	EC:2.7.1.1	PREDICTED: hexokinase-like 1 protein [Brassica rapa]	6.84077	7.2673	7.19139	14.0259	14.9774	16.5487	0.467586	-1.0967	1.77087e-07	5.5806e-06	down	yes
MSTRG.2742	BraA02g026650.3C	MSTRG.2742.1	NA	NA	NA	NA		0	0	0	6.60083	7.23908	0	-inf	-inf	1.81466e-07	5.69593e-06	down	yes
BraA08g018480.3C	BraA08g018480.3C	BraA08g018480.3C	GO:0005737(cytoplasm);GO:0006596(polyamine biosynthetic process);GO:0008216(spermidine metabolic process);GO:0016740(transferase activity);GO:0080073(spermidine:coumaroyl CoA N-acyltransferase activity)	00073(Cutin, suberine and wax biosynthesis)	K15400	EC:2.3.1.188	PREDICTED: spermidine coumaroyl-CoA acyltransferase-like [Brassica rapa]	3.74349	3.50398	4.97693	0.392266	0.4327	0.553878	8.86568	3.14823	1.81553e-07	5.69593e-06	up	yes
MSTRG.7880	BraA05g024590.3C	MSTRG.7880.1;BraA05g024590.3C	GO:0005515(protein binding);GO:0005634(nucleus);GO:0006355(regulation of transcription, DNA-templated);GO:0006368(transcription elongation from RNA polymerase II promoter);GO:0009908(flower development);GO:0009911(positive regulation of flower development);GO:0010228(vegetative to reproductive phase transition of meristem);GO:0016593(Cdc73/Paf1 complex);GO:0051568(histone H3-K4 methylation);GO:00…	NA	NA	NA	PREDICTED: protein CDC73 homolog [Brassica rapa]	7.34148	6.78211	2.23025	0.624247	0.738775	0.538273	8.60142	3.10457	1.83062e-07	5.72568e-06	up	yes
MSTRG.16980	BraA10g019460.3C	MSTRG.16980.1;BraA10g019460.3C	GO:0004679(AMP-activated protein kinase activity);GO:0005515(protein binding);GO:0005524(ATP binding);GO:0005737(cytoplasm);GO:0005975(carbohydrate metabolic process);GO:0006633(fatty acid biosynthetic process);GO:0009744(response to sucrose);GO:0016301(kinase activity);GO:0016310(phosphorylation);GO:0019887(protein kinase regulator activity);GO:0042128(nitrate assimilation);GO:0043562(cellular r…	NA	NA	NA	PREDICTED: SNF1-related protein kinase regulatory subunit beta-1 isoform X1 [Brassica rapa]	11.3781	13.9783	14.798	26.0947	29.5758	26.1228	0.490926	-1.02642	1.83522e-07	5.72568e-06	down	yes
MSTRG.6867	BraA04g029000.3C	BraA04g029000.3C	GO:0000139(Golgi membrane);GO:0003677(DNA binding);GO:0003700(transcription factor activity, sequence-specific DNA binding);GO:0005515(protein binding);GO:0005634(nucleus);GO:0005783(endoplasmic reticulum);GO:0005789(endoplasmic reticulum membrane);GO:0006351(transcription, DNA-templated);GO:0006355(regulation of transcription, DNA-templated);GO:0016021(integral component of membrane);GO:0042538(…	03013(RNA transport)	K03248	NA	PREDICTED: bZIP transcription factor 17 [Brassica rapa]	8.51686	0.041521	8.02715	0	0.018241	0.049901	243.397	7.92717	1.83583e-07	5.72568e-06	up	yes
MSTRG.8230	BraA05g032240.3C;BraA05g032220.3C	MSTRG.8230.1;BraA05g032240.3C;BraA05g032220.3C;MSTRG.8230.2	GO:0004674(protein serine/threonine kinase activity);GO:0005524(ATP binding);GO:0005886(plasma membrane);GO:0006468(protein phosphorylation);GO:0007169(transmembrane receptor protein tyrosine kinase signaling pathway);GO:0009506(plasmodesma);GO:0016021(integral component of membrane);GO:0016301(kinase activity);GO:0005886(plasma membrane)	00500(Starch and sucrose metabolism)	K19891	EC:3.2.1.39	BnaA05g24690D [Brassica napus]	5.83793	5.53012	6.08704	1.93146	2.53562	2.18643	2.62344	1.39146	1.89414e-07	5.88157e-06	up	yes
MSTRG.2603	BraA02g022480.3C	MSTRG.2603.1;BraA02g022480.3C	GO:0006952(defense response);GO:0008909(isochorismate synthase activity);GO:0009058(biosynthetic process);GO:0009507(chloroplast);GO:0009536(plastid);GO:0009697(salicylic acid biosynthetic process);GO:0042372(phylloquinone biosynthetic process)	00130(Ubiquinone and other terpenoid-quinone biosynthesis);01053(Biosynthesis of siderophore group nonribosomal peptides)	K02552	EC:5.4.4.2	PREDICTED: isochorismate synthase 1, chloroplastic-like [Brassica rapa]	7.27184	5.80159	7.73312	14.0109	14.392	15.3448	0.475604	-1.07217	1.91266e-07	5.93036e-06	down	yes
MSTRG.2249	BraA02g011890.3C	BraA02g011890.3C	GO:0000380(alternative mRNA splicing, via spliceosome);GO:0003674(molecular_function)	NA	NA	NA	PREDICTED: protein RTF2 homolog [Brassica rapa]	0	0	0	0	7.93825	9.68677	-inf	-inf	1.95025e-07	6.03808e-06	down	yes
MSTRG.1069	BraA01g024270.3C	BraA01g024270.3C	GO:0003824(catalytic activity);GO:0005524(ATP binding);GO:0005975(carbohydrate metabolic process);GO:0006633(fatty acid biosynthetic process);GO:0009505(plant-type cell wall);GO:0019887(protein kinase regulator activity);GO:0042128(nitrate assimilation)	NA	NA	NA	PREDICTED: SNF1-related protein kinase regulatory subunit gamma-1-like [Brassica rapa]	7.36563	8.61314	9.69137	17.5693	20.3333	16.6242	0.470781	-1.08687	1.9934e-07	6.15368e-06	down	yes
MSTRG.2722	BraA02g026030.3C	BraA02g026030.3C	GO:0005576(extracellular region);GO:0006024(glycosaminoglycan biosynthetic process);GO:0006486(protein glycosylation);GO:0015012(heparan sulfate proteoglycan biosynthetic process);GO:0016021(integral component of membrane);GO:0016740(transferase activity);GO:0016757(transferase activity, transferring glycosyl groups);GO:0046872(metal ion binding)	NA	NA	NA	PREDICTED: glycosyltransferase family protein 64 C3 [Brassica rapa]	0	9.56119	8.10094	0	0	0	inf	inf	2.02067e-07	6.22877e-06	up	yes
BraA02g020840.3C	BraA02g020840.3C	BraA02g020840.3C	GO:0003674(molecular_function);GO:0005634(nucleus);GO:0008150(biological_process)	NA	NA	NA	BnaCnng53820D [Brassica napus]	1.72575	2.59644	3.40265	0.014811	0.082279	0.057308	50.032	5.64478	2.06475e-07	6.35539e-06	up	yes
MSTRG.13290	BraA08g026460.3C	BraA08g026460.3C	GO:0004650(polygalacturonase activity);GO:0005576(extracellular region);GO:0005975(carbohydrate metabolic process);GO:0071555(cell wall organization)	00040(Pentose and glucuronate interconversions);00500(Starch and sucrose metabolism)	K01213	EC:3.2.1.67	PREDICTED: probable polygalacturonase At1g80170 [Brassica rapa]	0.610526	0.74329	0.504067	3.91847	4.4852	4.97616	0.138857	-2.84833	2.09877e-07	6.44139e-06	down	yes
MSTRG.11614	BraA07g026310.3C	MSTRG.11614.1;BraA07g026310.3C	GO:0003674(molecular_function);GO:0003723(RNA binding);GO:0005634(nucleus);GO:0008150(biological_process)	04141(Protein processing in endoplasmic reticulum)	K09503	NA	PREDICTED: YTH domain-containing family protein 2-like isoform X1 [Brassica rapa]	5.51948	5.01706	5.2394	11.1677	11.4857	10.8677	0.470627	-1.08734	2.15229e-07	6.58658e-06	down	yes
MSTRG.6170	BraA04g008390.3C	MSTRG.6170.1	NA	NA	NA	NA		25.6181	36.075	29.6936	10.9526	7.49209	11.5128	3.05055	1.60907	2.19491e-07	6.69216e-06	up	yes
MSTRG.7187	BraA05g003990.3C	BraA05g003990.3C	GO:0003690(double-stranded DNA binding);GO:0005739(mitochondrion);GO:0006355(regulation of transcription, DNA-templated)	NA	NA	NA	PREDICTED: transcription termination factor MTERF4, chloroplastic [Brassica rapa]	0	0	0	5.9221	6.31717	0	-inf	-inf	2.31883e-07	7.04355e-06	down	yes
MSTRG.1807	BraA02g001800.3C	BraA02g001800.3C	GO:0006629(lipid metabolic process);GO:0006633(fatty acid biosynthetic process);GO:0006636(unsaturated fatty acid biosynthetic process);GO:0009266(response to temperature stimulus);GO:0009507(chloroplast);GO:0009941(chloroplast envelope);GO:0016021(integral component of membrane);GO:0016717(oxidoreductase activity, acting on paired donors, with oxidation of a pair of donors resulting in the reduc…	01212(Fatty acid metabolism);01040(Biosynthesis of unsaturated fatty acids)	K10256	EC:1.14.19.6;EC:1.14.19.22	PREDICTED: temperature-sensitive sn-2 acyl-lipid omega-3 desaturase (ferredoxin), chloroplastic [Brassica rapa]	12.869	12.8093	12.5265	4.39094	4.69208	2.86474	3.19765	1.67701	2.54723e-07	7.6298e-06	up	yes
MSTRG.3778	BraA03g010360.3C	MSTRG.3778.1;BraA03g010360.3C	GO:0003824(catalytic activity);GO:0005618(cell wall);GO:0005773(vacuole);GO:0009505(plant-type cell wall);GO:0009506(plasmodesma)	NA	NA	NA	PREDICTED: uncharacterized protein LOC103856520 [Brassica rapa]	1.70071	1.95465	1.67102	7.73251	9.25514	6.48736	0.226895	-2.1399	2.67548e-07	7.98009e-06	down	yes
BraA06g027130.3C	BraA06g027130.3C	BraA06g027130.3C	GO:0000287(magnesium ion binding);GO:0004743(pyruvate kinase activity);GO:0005737(cytoplasm);GO:0005829(cytosol);GO:0005886(plasma membrane);GO:0006096(glycolytic process);GO:0016301(kinase activity);GO:0030955(potassium ion binding);GO:0046686(response to cadmium ion)	01200(Carbon metabolism);01230(Biosynthesis of amino acids);00010(Glycolysis / Gluconeogenesis);00620(Pyruvate metabolism);00230(Purine metabolism)	K00873	EC:2.7.1.40	PREDICTED: pyruvate kinase, cytosolic isozyme-like [Brassica rapa]	2.43902	2.09044	1.97628	11.2498	5.62461	8.54475	0.255939	-1.96613	2.8334e-07	8.3803e-06	down	yes
MSTRG.7657	BraA05g015340.3C	BraA05g015340.3C	GO:0005773(vacuole);GO:0008150(biological_process);GO:0009507(chloroplast);GO:0016757(transferase activity, transferring glycosyl groups)	NA	NA	NA	PREDICTED: uncharacterized protein At4g14100 [Brassica rapa]	1.63141	1.64979	2.17655	12.5563	10.1814	11.3803	0.159967	-2.64415	2.97288e-07	8.75613e-06	down	yes
BraA06g012850.3C	BraA06g012850.3C	BraA06g012850.3C	GO:0003674(molecular_function);GO:0008150(biological_process)	NA	NA	NA	PREDICTED: uncharacterized protein LOC103872489 [Brassica rapa]	0	0.035624	0	1.35817	0.690965	0.648219	0.013207	-6.24255	3.03662e-07	8.90672e-06	down	yes
BraA07g023820.3C	BraA07g023820.3C	BraA07g023820.3C	GO:0003674(molecular_function);GO:0005634(nucleus);GO:0008150(biological_process)	NA	NA	NA	PREDICTED: putative F-box protein At1g58310 [Brassica rapa]	1.92807	3.24869	1.82689	0.094744	0.094016	0.167335	19.6679	4.29777	3.46058e-07	1.0039e-05	up	yes
MSTRG.3099	BraA02g039880.3C	MSTRG.3099.1;BraA02g039880.3C	GO:0005634(nucleus);GO:0006792(regulation of sulfur utilization);GO:0010438(cellular response to sulfur starvation)	NA	NA	NA	PREDICTED: protein SULFUR DEFICIENCY-INDUCED 1-like [Brassica rapa]	18.2697	13.082	14.6537	25.1784	34.9632	31.9036	0.499813	-1.00054	3.61754e-07	1.04371e-05	down	yes
MSTRG.6849	BraA04g028650.3C	BraA04g028650.3C	GO:0003674(molecular_function)	NA	NA	NA	BnaA04g23290D [Brassica napus]	7.60746	6.58982	1.46087	0.015331	0.366987	0.139582	30.0022	4.907	3.67359e-07	1.05701e-05	up	yes
BraA01g037060.3C	BraA01g037060.3C	BraA01g037060.3C	GO:0003824(catalytic activity);GO:0005829(cytosol);GO:0009225(nucleotide-sugar metabolic process);GO:0009506(plasmodesma);GO:0009507(chloroplast);GO:0010253(UDP-rhamnose biosynthetic process);GO:0010280(UDP-L-rhamnose synthase activity);GO:0016491(oxidoreductase activity);GO:0016853(isomerase activity);GO:0050377(UDP-glucose 4,6-dehydratase activity);GO:0055114(oxidation-reduction process)	00520(Amino sugar and nucleotide sugar metabolism)	K12450	EC:4.2.1.76	PREDICTED: trifunctional UDP-glucose 4,6-dehydratase/UDP-4-keto-6-deoxy-D-glucose 3,5-epimerase/UDP-4-keto-L-rhamnose-reductase RHM3 [Brassica napus]	4.17477	0	3.70826	0	0	0	inf	inf	3.71249e-07	1.06675e-05	up	yes
MSTRG.11335	BraA07g021020.3C	MSTRG.11335.1	NA	NA	NA	NA		0	12.9565	0.90577	0	0	0	inf	inf	3.79442e-07	1.08294e-05	up	yes
BraA10g030360.3C	BraA10g030360.3C	BraA10g030360.3C	GO:0005506(iron ion binding);GO:0005576(extracellular region);GO:0005789(endoplasmic reticulum membrane);GO:0009411(response to UV);GO:0009733(response to auxin);GO:0009813(flavonoid biosynthetic process);GO:0016020(membrane);GO:0016021(integral component of membrane);GO:0016711(flavonoid 3'-monooxygenase activity);GO:0019825(oxygen binding);GO:0020037(heme binding);GO:0044550(secondary metabolit…	00941(Flavonoid biosynthesis);00944(Flavone and flavonol biosynthesis)	K05280	EC:1.14.13.21	PREDICTED: flavonoid 3'-monooxygenase [Brassica rapa]	4.33259	3.63652	4.07079	0.678064	0.435507	0.263867	8.74079	3.12776	4.15559e-07	1.17337e-05	up	yes
MSTRG.11965	BraA07g035120.3C	MSTRG.11965.1;BraA07g035120.3C	GO:0004650(polygalacturonase activity);GO:0005576(extracellular region);GO:0005618(cell wall);GO:0008150(biological_process);GO:0048046(apoplast)	NA	NA	NA	PREDICTED: polygalacturonase 1 beta-like protein 3 [Brassica rapa]	8.63402	8.63644	7.17659	3.76268	1.71456	1.78348	3.36703	1.75148	4.20756e-07	1.18519e-05	up	yes
MSTRG.13857	BraA09g002470.3C;BraA09g002460.3C	BraA09g002470.3C;MSTRG.13857.2;BraA09g002460.3C	GO:0003677(DNA binding);GO:0003700(transcription factor activity, sequence-specific DNA binding);GO:0005634(nucleus);GO:0005886(plasma membrane);GO:0006351(transcription, DNA-templated);GO:0007275(multicellular organism development);GO:0016021(integral component of membrane);GO:0045893(positive regulation of transcription, DNA-templated);GO:0045893(positive regulation of transcription, DNA-templa…	NA	NA	NA	PREDICTED: NAC domain-containing protein 69-like [Brassica rapa]	1.73649	2.89781	2.21194	7.20656	6.82095	6.63242	0.331377	-1.59345	4.20863e-07	1.18519e-05	down	yes
MSTRG.6916	BraA04g030230.3C	MSTRG.6916.1	NA	NA	NA	NA		49.0372	48.7665	52.6269	23.1727	18.502	27.7156	2.16789	1.11629	4.61302e-07	1.28878e-05	up	yes
MSTRG.11246	BraA07g018670.3C	MSTRG.11246.1;BraA07g018670.3C	GO:0005634(nucleus);GO:0005829(cytosol);GO:0009691(cytokinin biosynthetic process);GO:0016799(hydrolase activity, hydrolyzing N-glycosyl compounds)	NA	NA	NA	PREDICTED: cytokinin riboside 5'-monophosphate phosphoribohydrolase LOG1-like [Brassica napus]	20.2012	17.9793	18.6574	5.24345	8.20748	6.48909	2.85044	1.51119	4.63545e-07	1.29335e-05	up	yes
MSTRG.12465	BraA08g003090.3C	MSTRG.12465.1	NA	NA	NA	NA		2.57518	2.99759	2.76174	8.20013	8.37255	7.57773	0.345109	-1.53488	4.84341e-07	1.34252e-05	down	yes
MSTRG.11627	BraA07g026620.3C	BraA07g026620.3C;MSTRG.11627.1	GO:0004364(glutathione transferase activity);GO:0005634(nucleus);GO:0005737(cytoplasm);GO:0005829(cytosol);GO:0009407(toxin catabolic process);GO:0009507(chloroplast);GO:0009636(response to toxic substance);GO:0009735(response to cytokinin);GO:0019899(enzyme binding);GO:0040008(regulation of growth);GO:0048046(apoplast);GO:2000030(regulation of response to red or far red light)	00480(Glutathione metabolism)	K00799	EC:2.5.1.18	PREDICTED: glutathione S-transferase U20 [Brassica rapa]	37.663	30.9495	11.8963	6.74917	3.8618	9.24237	4.05517	2.01976	4.9506e-07	1.36865e-05	up	yes
MSTRG.10832	BraA07g004880.3C	BraA07g004880.3C	GO:0003674(molecular_function);GO:0005739(mitochondrion);GO:0008150(biological_process)	NA	NA	NA	PREDICTED: pentatricopeptide repeat-containing protein At2g15980 [Brassica rapa]	0	0	0	0	4.07968	5.14107	-inf	-inf	4.98273e-07	1.37574e-05	down	yes
BraA07g016720.3C	BraA07g016720.3C	BraA07g016720.3C	GO:0000139(Golgi membrane);GO:0005794(Golgi apparatus);GO:0009834(plant-type secondary cell wall biogenesis);GO:0010417(glucuronoxylan biosynthetic process);GO:0015018(galactosylgalactosylxylosylprotein 3-beta-glucuronosyltransferase activity);GO:0016021(integral component of membrane);GO:0016757(transferase activity, transferring glycosyl groups);GO:0042285(xylosyltransferase activity);GO:007155…	00514(Other types of O-glycan biosynthesis)	K10157	EC:2.4.1.135	PREDICTED: probable beta-1,4-xylosyltransferase IRX14H [Brassica rapa]	1.17971	0.822656	0.060321	0	0	0	inf	inf	5.15343e-07	1.41917e-05	up	yes
MSTRG.14388	BraA09g015710.3C	MSTRG.14388.1;BraA09g015710.3C	GO:0000325(plant-type vacuole);GO:0004553(hydrolase activity, hydrolyzing O-glycosyl compounds);GO:0004575(sucrose alpha-glucosidase activity);GO:0005773(vacuole);GO:0005985(sucrose metabolic process);GO:0009617(response to bacterium);GO:0009738(abscisic acid-activated signaling pathway);GO:0071370(cellular response to gibberellin stimulus)	00052(Galactose metabolism);00500(Starch and sucrose metabolism)	K01193	EC:3.2.1.26	PREDICTED: acid beta-fructofuranosidase 3, vacuolar [Brassica rapa]	7.00613	8.1518	7.8245	3.18157	2.13182	2.53951	2.92662	1.54924	5.44798e-07	1.49833e-05	up	yes
BraA01g044460.3C	BraA01g044460.3C	BraA01g044460.3C	GO:0003677(DNA binding);GO:0003700(transcription factor activity, sequence-specific DNA binding);GO:0005515(protein binding);GO:0005634(nucleus);GO:0006351(transcription, DNA-templated);GO:0006355(regulation of transcription, DNA-templated);GO:0009908(flower development);GO:0030154(cell differentiation);GO:0046983(protein dimerization activity);GO:0048481(plant ovule development)	03060(Protein export)	K03217	NA	PREDICTED: developmental protein SEPALLATA 2 [Brassica rapa]	1.30296	1.51027	1.87451	0.070216	0	0	66.7617	6.06095	5.55007e-07	1.52443e-05	up	yes
MSTRG.13529	BraA08g031860.3C	BraA08g031860.3C;MSTRG.13529.2	GO:0008270(zinc ion binding);GO:0016021(integral component of membrane)	00195(Photosynthesis)	K02639	NA	BnaA08g25490D [Brassica napus]	15.3988	14.5914	13.3153	6.58919	6.20486	5.86021	2.32148	1.21504	5.58325e-07	1.5314e-05	up	yes
MSTRG.10041	BraA06g030540.3C	MSTRG.10041.1;BraA06g030540.3C	GO:0003674(molecular_function);GO:0005737(cytoplasm)	00770(Pantothenate and CoA biosynthesis)	K09680	EC:2.7.1.33	PREDICTED: uncharacterized protein At2g17340-like isoform X1 [Brassica rapa]	22.226	18.686	18.6371	10.722	6.83799	11.4142	2.05525	1.03931	5.58989e-07	1.5314e-05	up	yes
MSTRG.6158	BraA04g008200.3C;BraA04g008210.3C	MSTRG.6158.1;BraA04g008200.3C;BraA04g008210.3C	GO:0005737(cytoplasm);GO:0005829(cytosol);GO:0010025(wax biosynthetic process);GO:0016740(transferase activity);GO:0016747(transferase activity, transferring acyl groups other than amino-acyl groups);GO:0042761(very long-chain fatty acid biosynthetic process);GO:0071555(cell wall organization);GO:0071555(cell wall organization)	NA	NA	NA	PREDICTED: protein ECERIFERUM 26 [Brassica rapa]	0.113686	0	0	5.85671	0.583449	5.64813	0.00940461	-6.73242	5.83068e-07	1.5871e-05	down	yes
MSTRG.11356	BraA07g021420.3C	BraA07g021420.3C	GO:0005451(monovalent cation:proton antiporter activity);GO:0005783(endoplasmic reticulum);GO:0006623(protein targeting to vacuole);GO:0006812(cation transport);GO:0006813(potassium ion transport);GO:0006885(regulation of pH);GO:0009507(chloroplast);GO:0012505(endomembrane system);GO:0015385(sodium:proton antiporter activity);GO:0016021(integral component of membrane);GO:0030007(cellular potassiu…	NA	NA	NA	PREDICTED: cation/H(+) antiporter 20-like [Brassica rapa]	0.492496	0.318664	0.622864	2.79624	3.11014	2.91336	0.162593	-2.62066	5.87146e-07	1.59528e-05	down	yes
MSTRG.5225		MSTRG.5225.1	NA	NA	NA	NA		1.38146	1.01611	1.39059	5.50918	5.20237	6.72194	0.217292	-2.20229	5.8758e-07	1.59528e-05	down	yes
MSTRG.4721	BraA03g030490.3C	BraA03g030490.3C	GO:0003676(nucleic acid binding);GO:0004518(nuclease activity);GO:0004523(RNA-DNA hybrid ribonuclease activity);GO:0005737(cytoplasm);GO:0016740(transferase activity)	00600(Sphingolipid metabolism)	K00654	EC:2.3.1.50	Retrovirus-related Pol polyprotein from transposon TNT 1-94 [Cajanus cajan]	3.0155	2.69643	3.31043	0.528258	0.195914	0.295065	8.85207	3.14601	5.9148e-07	1.60381e-05	up	yes
MSTRG.5854	BraA03g061060.3C	MSTRG.5854.1;BraA03g061060.3C	GO:0003700(transcription factor activity, sequence-specific DNA binding);GO:0005634(nucleus);GO:0006351(transcription, DNA-templated);GO:0006355(regulation of transcription, DNA-templated);GO:0009735(response to cytokinin);GO:0043565(sequence-specific DNA binding)	00750(Vitamin B6 metabolism)	K05275	EC:1.1.1.65	PREDICTED: homeobox-leucine zipper protein HAT22-like [Brassica rapa]	6.70462	7.49669	7.69319	1.66892	1.94522	1.58206	4.21356	2.07504	5.99815e-07	1.62433e-05	up	yes
MSTRG.7511	BraA05g011140.3C	BraA05g011140.3C	GO:0005634(nucleus)	NA	NA	NA	PREDICTED: dormancy-associated protein homolog 1 [Brassica rapa]	9.22481	8.8361	9.66705	38.6983	31.1073	32.9511	0.269841	-1.88982	6.1546e-07	1.66457e-05	down	yes
BraA06g005310.3C	BraA06g005310.3C	BraA06g005310.3C	GO:0003674(molecular_function);GO:0006397(mRNA processing);GO:0008270(zinc ion binding);GO:0009507(chloroplast);GO:0031425(chloroplast RNA processing)	00500(Starch and sucrose metabolism)	K01176	EC:3.2.1.1	PREDICTED: pentatricopeptide repeat-containing protein At1g08070, chloroplastic [Brassica rapa]	0	0	0	0	3.04621	2.64727	-inf	-inf	6.32743e-07	1.70696e-05	down	yes
MSTRG.16788	BraA10g014570.3C	BraA10g014570.3C	GO:0003735(structural constituent of ribosome);GO:0005737(cytoplasm);GO:0005840(ribosome);GO:0006412(translation);GO:0022627(cytosolic small ribosomal subunit)	03010(Ribosome)	K02983	NA	BnaA01g07470D [Brassica napus]	121.782	134.956	123.639	52.1898	58.6422	66.1118	2.14971	1.10414	6.80741e-07	1.82251e-05	up	yes
MSTRG.1423	BraA01g037340.3C	BraA01g037340.3C	GO:0005739(mitochondrion);GO:0008270(zinc ion binding);GO:0009507(chloroplast);GO:0016554(cytidine to uridine editing);GO:1900865(chloroplast RNA modification)	01212(Fatty acid metabolism);00062(Fatty acid elongation)	K01074	EC:3.1.2.22	PREDICTED: pentatricopeptide repeat-containing protein At3g14330-like [Brassica rapa]	5.87729	0	4.41602	0	0	0	inf	inf	6.82413e-07	1.82468e-05	up	yes
MSTRG.14783	BraA09g028550.3C	MSTRG.14783.2;BraA09g028550.3C	GO:0003674(molecular_function);GO:0005634(nucleus);GO:0008150(biological_process)	NA	NA	NA	PREDICTED: uncharacterized protein LOC103838878 [Brassica rapa]	2.57541	2.60084	2.34824	17.9141	21.5998	4.98772	0.169084	-2.56419	7.0214e-07	1.87506e-05	down	yes
BraA05g006200.3C	BraA05g006200.3C	BraA05g006200.3C	GO:0003677(DNA binding);GO:0003700(transcription factor activity, sequence-specific DNA binding);GO:0005634(nucleus);GO:0006355(regulation of transcription, DNA-templated);GO:0009555(pollen development)	00190(Oxidative phosphorylation);00860(Porphyrin and chlorophyll metabolism)	K02259	NA	PREDICTED: myb-like protein AA [Brassica rapa]	4.25836	4.91294	0.235514	0.034959	0	0.057072	102.214	6.67544	7.2424e-07	1.93164e-05	up	yes
BraA01g011260.3C	BraA01g011260.3C	BraA01g011260.3C	GO:0005739(mitochondrion);GO:0009793(embryo development ending in seed dormancy)	NA	NA	NA	PREDICTED: pentatricopeptide repeat-containing protein At4g20090 [Brassica rapa]	0	0	0	3.42234	3.40188	0	-inf	-inf	7.43827e-07	1.9789e-05	down	yes
MSTRG.14038	BraA09g006980.3C	BraA09g006980.3C	GO:0003677(DNA binding);GO:0003700(transcription factor activity, sequence-specific DNA binding);GO:0005634(nucleus);GO:0006351(transcription, DNA-templated);GO:0006355(regulation of transcription, DNA-templated);GO:0009617(response to bacterium);GO:0009625(response to insect);GO:0009682(induced systemic resistance);GO:0009739(response to gibberellin);GO:0009751(response to salicylic acid);GO:000…	00190(Oxidative phosphorylation);00860(Porphyrin and chlorophyll metabolism)	K02259	NA	PREDICTED: transcription factor MYB28 isoform X1 [Brassica rapa]	17.3938	16.9867	17.8187	6.30746	6.78593	7.71113	2.50903	1.32713	7.70906e-07	2.0356e-05	up	yes
BraA06g024430.3C	BraA06g024430.3C	BraA06g024430.3C	GO:0004672(protein kinase activity);GO:0004674(protein serine/threonine kinase activity);GO:0005524(ATP binding);GO:0005634(nucleus);GO:0005829(cytosol);GO:0006468(protein phosphorylation);GO:0016301(kinase activity);GO:0035556(intracellular signal transduction)	04626(Plant-pathogen interaction)	K13414	EC:2.7.11.25	PREDICTED: probable serine/threonine-protein kinase WNK3 [Brassica rapa]	0.552324	0.617602	0.456027	3.84852	3.32329	3.76623	0.148651	-2.75	8.24813e-07	2.16713e-05	down	yes
MSTRG.17564	BraA10g031470.3C	MSTRG.17564.1	NA	NA	NA	NA		22.021	24.3459	0.609212	0.844672	1.02493	0.895209	16.9907	4.08668	8.61749e-07	2.24365e-05	up	yes
MSTRG.16170	BraA09g063030.3C	BraA09g063030.3C	GO:0003746(translation elongation factor activity);GO:0003972(RNA ligase (ATP) activity);GO:0004113(2',3'-cyclic-nucleotide 3'-phosphodiesterase activity);GO:0005524(ATP binding);GO:0005634(nucleus);GO:0006388(tRNA splicing, via endonucleolytic cleavage and ligation);GO:0006414(translational elongation);GO:0016310(phosphorylation);GO:0051731(polynucleotide 5'-hydroxyl-kinase activity)	NA	NA	NA	PREDICTED: uncharacterized protein LOC103843428 isoform X1 [Brassica rapa]	3.19707	3.16039	3.86971	6.5066	6.98956	7.17695	0.494709	-1.01535	8.88249e-07	2.30238e-05	down	yes
MSTRG.12179	BraA07g039630.3C;BraA07g039640.3C	MSTRG.12179.2;MSTRG.12179.1;BraA07g039640.3C	GO:0005507(copper ion binding);GO:0005576(extracellular region);GO:0005618(cell wall);GO:0005829(cytosol);GO:0009505(plant-type cell wall);GO:0009506(plasmodesma);GO:0016722(oxidoreductase activity, oxidizing metal ions);GO:0048046(apoplast);GO:0055114(oxidation-reduction process)	00053(Ascorbate and aldarate metabolism)	K00423	EC:1.10.3.3	PREDICTED: L-ascorbate oxidase homolog [Brassica rapa]	19.3356	128.206	127.82	18.3994	19.4106	17.1773	5.00772	2.32415	8.90044e-07	2.30421e-05	up	yes
MSTRG.14626	BraA09g023370.3C	BraA09g023370.3C	GO:0000325(plant-type vacuole);GO:0005215(transporter activity);GO:0005773(vacuole);GO:0005774(vacuolar membrane);GO:0005794(Golgi apparatus);GO:0005886(plasma membrane);GO:0009705(plant-type vacuole membrane);GO:0015031(protein transport);GO:0015112(nitrate transmembrane transporter activity);GO:0015197(peptide transporter activity);GO:0015334(high-affinity oligopeptide transporter activity);GO:…	NA	NA	NA	PREDICTED: protein NRT1/ PTR FAMILY 8.3 [Brassica rapa]	5.14513	5.46166	4.41001	7.48951	18.002	16.7406	0.355578	-1.49176	9.21946e-07	2.37808e-05	down	yes
MSTRG.24	BraA01g000570.3C	BraA01g000570.3C	GO:0003840(gamma-glutamyltransferase activity);GO:0005576(extracellular region);GO:0006751(glutathione catabolic process);GO:0006979(response to oxidative stress);GO:0009505(plant-type cell wall);GO:0009506(plasmodesma);GO:0016756(glutathione gamma-glutamylcysteinyltransferase activity);GO:0036374(glutathione hydrolase activity);GO:0048046(apoplast)	00590(Arachidonic acid metabolism);00430(Taurine and hypotaurine metabolism);00460(Cyanoamino acid metabolism);00480(Glutathione metabolism)	K18592	EC:2.3.2.2;EC:3.4.19.13	PREDICTED: gamma-glutamyltranspeptidase 1 isoform X1 [Brassica rapa]	3.62654	2.67395	2.88945	8.89788	9.1918	8.01291	0.35207	-1.50607	9.42681e-07	2.42861e-05	down	yes
MSTRG.12753	BraA08g012240.3C	MSTRG.12753.1	NA	NA	NA	NA		0.098211	0.091877	0.10078	0.081159	6.21537	6.8436	0.0221358	-5.49747	9.48575e-07	2.4387e-05	down	yes
BraA06g033160.3C	BraA06g033160.3C	BraA06g033160.3C	GO:0003674(molecular_function);GO:0005634(nucleus);GO:0008150(biological_process);GO:0009903(chloroplast avoidance movement);GO:0031022(nuclear migration along microfilament)	NA	NA	NA	PREDICTED: protein PLASTID MOVEMENT IMPAIRED 1-RELATED 2 [Brassica rapa]	0	0	0	0	3.30213	3.84873	-inf	-inf	9.48901e-07	2.4387e-05	down	yes
MSTRG.13944	BraA09g004810.3C	MSTRG.13944.1;BraA09g004810.3C	GO:0004123(cystathionine gamma-lyase activity);GO:0004124(cysteine synthase activity);GO:0005737(cytoplasm);GO:0006535(cysteine biosynthetic process from serine);GO:0016740(transferase activity);GO:0019344(cysteine biosynthetic process);GO:0030170(pyridoxal phosphate binding);GO:0044540(L-cystine L-cysteine-lyase (deaminating));GO:0080145(cysteine homeostasis);GO:0080146(L-cysteine desulfhydrase …	01200(Carbon metabolism);01230(Biosynthesis of amino acids);00920(Sulfur metabolism);00270(Cysteine and methionine metabolism)	K01738	EC:2.5.1.47	BnaA09g03550D [Brassica napus]	7.12003	6.60829	7.27946	1.83166	1.32319	1.19191	4.83298	2.27291	9.60288e-07	2.46199e-05	up	yes
MSTRG.717		MSTRG.717.2;MSTRG.717.1	NA	NA	NA	NA		24.1758	27.9224	27.3559	6.83003	10.4264	9.35839	2.98533	1.57789	9.89229e-07	2.5179e-05	up	yes
MSTRG.4063		MSTRG.4063.1	NA	NA	NA	NA		4.95142	5.83375	5.16445	12.0995	11.3149	12.1003	0.449099	-1.15489	1.01816e-06	2.58841e-05	down	yes
MSTRG.1543	BraA01g040480.3C	MSTRG.1543.1;BraA01g040480.3C	GO:0003674(molecular_function);GO:0005576(extracellular region);GO:0009739(response to gibberellin);GO:0009740(gibberellic acid mediated signaling pathway);GO:0009744(response to sucrose);GO:0009749(response to glucose);GO:0009750(response to fructose);GO:0080167(response to karrikin)	00563(Glycosylphosphatidylinositol(GPI)-anchor biosynthesis)	K03860	NA	PREDICTED: gibberellin-regulated protein 13-like [Brassica rapa]	12.6909	15.3641	12.9068	3.06048	3.82555	3.58315	3.9126	1.96813	1.03648e-06	2.62869e-05	up	yes
MSTRG.2140	BraA02g008740.3C	BraA02g008740.3C	GO:0008150(biological_process);GO:0009507(chloroplast)	NA	NA	NA	PREDICTED: uncharacterized protein LOC106425820 [Brassica napus]	2.45094	1.91076	2.51582	13.6279	18.1647	13.1493	0.153031	-2.7081	1.05007e-06	2.65998e-05	down	yes
BraA02g036180.3C	BraA02g036180.3C	BraA02g036180.3C	GO:0003677(DNA binding);GO:0003700(transcription factor activity, sequence-specific DNA binding);GO:0005634(nucleus);GO:0006351(transcription, DNA-templated);GO:0006355(regulation of transcription, DNA-templated);GO:0010076(maintenance of floral meristem identity);GO:0046983(protein dimerization activity);GO:0048440(carpel development);GO:0048441(petal development);GO:0048442(sepal development);G…	03060(Protein export)	K03217	NA	PREDICTED: agamous-like MADS-box protein AGL3 [Brassica rapa]	6.14369	4.17012	5.18369	0.603892	0.323802	0.613333	10.0566	3.33007	1.0703e-06	2.69831e-05	up	yes
MSTRG.4482	BraA03g025490.3C	MSTRG.4482.1;BraA03g025490.3C	GO:0009507(chloroplast);GO:0009706(chloroplast inner membrane);GO:0009941(chloroplast envelope);GO:0010277(chlorophyllide a oxygenase [overall] activity);GO:0016021(integral component of membrane);GO:0045036(protein targeting to chloroplast);GO:0046872(metal ion binding);GO:0051537(2 iron, 2 sulfur cluster binding);GO:0055114(oxidation-reduction process)	00860(Porphyrin and chlorophyll metabolism)	K13071	EC:1.14.15.17	PREDICTED: protein TIC 55, chloroplastic [Brassica rapa]	10.8912	10.2497	10.8401	5.998	3.73499	3.9644	2.33483	1.22332	1.11894e-06	2.81422e-05	up	yes
MSTRG.5075	BraA03g038790.3C	MSTRG.5075.1	NA	NA	NA	NA		0.099998	0.15272	0.218263	9.14133	0.159528	11.3358	0.0228226	-5.45339	1.16394e-06	2.91357e-05	down	yes
MSTRG.4495	BraA03g025800.3C	BraA03g025800.3C	GO:0003676(nucleic acid binding);GO:0005634(nucleus);GO:0008270(zinc ion binding)	NA	NA	NA	PREDICTED: ankyrin-2-like [Brassica rapa]	0	0	0	6.66149	0	1.12081	-inf	-inf	1.16788e-06	2.91996e-05	down	yes
MSTRG.15722	BraA09g053360.3C	MSTRG.15722.1	NA	NA	NA	NA		8.98144	5.74619	8.69156	1.5696	1.18914	0.719378	6.7333	2.75131	1.17856e-06	2.93627e-05	up	yes
MSTRG.12968	BraA08g018780.3C	MSTRG.12968.1;BraA08g018780.3C	NA	NA	NA	NA	BnaA07g24770D [Brassica napus]	0.842023	0.750655	0.846278	5.7324	4.63094	2.54851	0.188893	-2.40436	1.34131e-06	3.32611e-05	down	yes
MSTRG.2699	BraA02g025410.3C	MSTRG.2699.1;BraA02g025410.3C	GO:0000149(SNARE binding);GO:0005484(SNAP receptor activity);GO:0005773(vacuole);GO:0005794(Golgi apparatus);GO:0006886(intracellular protein transport);GO:0006906(vesicle fusion);GO:0010008(endosome membrane);GO:0016021(integral component of membrane);GO:0016192(vesicle-mediated transport);GO:0031201(SNARE complex);GO:0031902(late endosome membrane);GO:0048278(vesicle docking)	04130(SNARE interactions in vesicular transport)	K08503	NA	PREDICTED: syntaxin-52 isoform X3 [Brassica rapa]	5.03498	6.03253	4.34777	13.3669	15.3102	13.9675	0.361483	-1.468	1.34732e-06	3.33709e-05	down	yes
MSTRG.16557	BraA10g006370.3C	MSTRG.16557.1	NA	NA	NA	NA		0.429346	2.00353	0.974346	4.95471	7.35317	10.9938	0.146222	-2.77377	1.35961e-06	3.36362e-05	down	yes
MSTRG.8057	BraA05g028880.3C	MSTRG.8057.1;BraA05g028880.3C	GO:0003677(DNA binding);GO:0004190(aspartic-type endopeptidase activity);GO:0005576(extracellular region);GO:0005783(endoplasmic reticulum);GO:0006508(proteolysis);GO:0009414(response to water deprivation);GO:0009627(systemic acquired resistance);GO:0009737(response to abscisic acid);GO:0030163(protein catabolic process);GO:0070001(aspartic-type peptidase activity)	NA	NA	NA	PREDICTED: protein ASPARTIC PROTEASE IN GUARD CELL 1 isoform X1 [Brassica rapa]	3.57938	4.47762	4.47185	11.511	8.59798	9.70931	0.420173	-1.25094	1.37275e-06	3.38031e-05	down	yes
BraA10g004760.3C	BraA10g004760.3C	BraA10g004760.3C	GO:0005789(endoplasmic reticulum membrane);GO:0006636(unsaturated fatty acid biosynthetic process);GO:0016021(integral component of membrane);GO:0016491(oxidoreductase activity);GO:0016717(oxidoreductase activity, acting on paired donors, with oxidation of a pair of donors resulting in the reduction of molecular oxygen to two molecules of water);GO:0055114(oxidation-reduction process)	01212(Fatty acid metabolism);01040(Biosynthesis of unsaturated fatty acids)	K00507	EC:1.14.19.1	PREDICTED: delta-9 desaturase-like 1 protein [Brassica napus]	0	0	0.040678	0.592117	1.58594	0.871637	0.0133384	-6.22827	1.49657e-06	3.66815e-05	down	yes
MSTRG.4117		MSTRG.4117.1;MSTRG.4117.2	NA	NA	NA	NA		28.1142	24.213	30.2057	11.7082	13.2641	12.4572	2.20502	1.14079	1.59752e-06	3.89306e-05	up	yes
BraA02g019840.3C	BraA02g019840.3C	BraA02g019840.3C	GO:0003700(transcription factor activity, sequence-specific DNA binding);GO:0005515(protein binding);GO:0005634(nucleus);GO:0006355(regulation of transcription, DNA-templated);GO:0009723(response to ethylene);GO:0009736(cytokinin-activated signaling pathway);GO:0010094(specification of carpel identity);GO:0043565(sequence-specific DNA binding)	NA	NA	NA	PREDICTED: homeobox protein knotted-1-like 2 [Brassica rapa]	2.82891	2.01567	1.42595	0	0.109207	0	57.4188	5.84345	1.66009e-06	4.0113e-05	up	yes
MSTRG.2202	BraA02g010500.3C	BraA02g010500.3C	GO:0005507(copper ion binding);GO:0005576(extracellular region);GO:0009698(phenylpropanoid metabolic process);GO:0009809(lignin biosynthetic process);GO:0016491(oxidoreductase activity);GO:0016722(oxidoreductase activity, oxidizing metal ions);GO:0046274(lignin catabolic process);GO:0048046(apoplast);GO:0052716(hydroquinone:oxygen oxidoreductase activity);GO:0055114(oxidation-reduction process)	00053(Ascorbate and aldarate metabolism)	K00423	EC:1.10.3.3	PREDICTED: laccase-17-like isoform X1 [Brassica napus]	0.929469	1.21077	1.24861	4.2638	4.79563	6.11545	0.22332	-2.16282	1.6985e-06	4.08741e-05	down	yes
MSTRG.16982	BraA10g019590.3C	MSTRG.16982.1	NA	NA	NA	NA		5.23249	5.13502	5.32431	0.859456	0.900498	0.596574	6.65887	2.73528	1.70325e-06	4.09356e-05	up	yes
BraA04g001630.3C	BraA04g001630.3C	BraA04g001630.3C	GO:0003700(transcription factor activity, sequence-specific DNA binding);GO:0005634(nucleus);GO:0006351(transcription, DNA-templated);GO:0006355(regulation of transcription, DNA-templated);GO:0030154(cell differentiation);GO:0043565(sequence-specific DNA binding);GO:0048768(root hair cell tip growth);GO:0051301(cell division)	04075(Plant hormone signal transduction)	K14494	NA	PREDICTED: scarecrow-like protein 22 [Brassica rapa]	0	2.74868	3.45218	0	0	0	inf	inf	1.70492e-06	4.09356e-05	up	yes
MSTRG.9750	BraA06g023040.3C	MSTRG.9750.1	NA	NA	NA	NA		3.63735	3.74468	4.70271	8.1226	11.3307	5.68514	0.480726	-1.05671	1.73291e-06	4.15133e-05	down	yes
MSTRG.5842	BraA03g060680.3C	BraA03g060680.3C	GO:0005506(iron ion binding);GO:0005576(extracellular region);GO:0005783(endoplasmic reticulum);GO:0005886(plasma membrane);GO:0016021(integral component of membrane);GO:0016709(oxidoreductase activity, acting on paired donors, with incorporation or reduction of molecular oxygen, NAD(P)H as one donor, and incorporation of one atom of oxygen);GO:0019825(oxygen binding);GO:0020037(heme binding);GO:…	00903(Limonene and pinene degradation);00945(Stilbenoid, diarylheptanoid and gingerol biosynthesis)	K00517	NA	PREDICTED: cytochrome P450 81D11-like isoform X2 [Brassica rapa]	8.19166	7.36442	7.34722	47.8737	14.7878	15.2959	0.293793	-1.76713	1.75937e-06	4.19391e-05	down	yes
MSTRG.9499	BraA06g015730.3C	BraA06g015730.3C	GO:0004252(serine-type endopeptidase activity);GO:0005576(extracellular region);GO:0005618(cell wall);GO:0006508(proteolysis);GO:0008152(metabolic process);GO:0008236(serine-type peptidase activity);GO:0010037(response to carbon dioxide);GO:0048046(apoplast);GO:2000038(regulation of stomatal complex development);GO:2000122(negative regulation of stomatal complex development)	04144(Endocytosis)	K18443	NA	PREDICTED: CO(2)-response secreted protease isoform X1 [Brassica rapa]	3.60125	4.00173	3.62782	8.32631	7.95796	8.58464	0.4516	-1.14688	1.78599e-06	4.24489e-05	down	yes
MSTRG.7742	BraA05g018400.3C	BraA05g018400.3C;MSTRG.7742.2;MSTRG.7742.1	GO:0005886(plasma membrane);GO:0010044(response to aluminum ion);GO:0015137(citrate transmembrane transporter activity);GO:0015297(antiporter activity);GO:0015746(citrate transport);GO:0016021(integral component of membrane)	NA	NA	NA	PREDICTED: protein DETOXIFICATION 42-like isoform X1 [Brassica rapa]	10.6652	9.16077	11.8556	4.79698	5.50698	5.06397	2.06154	1.04372	1.84133e-06	4.35684e-05	up	yes
MSTRG.1572	BraA01g041110.3C	BraA01g041110.3C	GO:0000302(response to reactive oxygen species);GO:0003674(molecular_function);GO:0009507(chloroplast);GO:0009536(plastid);GO:0009648(photoperiodism);GO:0009793(embryo development ending in seed dormancy);GO:0009941(chloroplast envelope);GO:0016021(integral component of membrane);GO:0031969(chloroplast membrane);GO:0048366(leaf development)	04144(Endocytosis)	K17917	NA	PREDICTED: protein RETICULATA-RELATED 3, chloroplastic-like [Brassica rapa]	0	0	0	0	4.7451	5.21354	-inf	-inf	1.85903e-06	4.38893e-05	down	yes
MSTRG.9468	BraA06g015010.3C	BraA06g015010.3C	GO:0000038(very long-chain fatty acid metabolic process);GO:0005634(nucleus);GO:0006633(fatty acid biosynthetic process);GO:0016021(integral component of membrane);GO:0016747(transferase activity, transferring acyl groups other than amino-acyl groups);GO:0042335(cuticle development)	00062(Fatty acid elongation)	K15397	EC:2.3.1.199	PREDICTED: 3-ketoacyl-CoA synthase 4 [Brassica rapa]	0	0	0	1.18705	0	7.30045	-inf	-inf	1.9269e-06	4.54411e-05	down	yes
MSTRG.14739	BraA09g026980.3C	BraA09g026980.3C	GO:0004021(L-alanine:2-oxoglutarate aminotransferase activity);GO:0004069(L-aspartate:2-oxoglutarate aminotransferase activity);GO:0004121(cystathionine beta-lyase activity);GO:0004838(L-tyrosine:2-oxoglutarate aminotransferase activity);GO:0005737(cytoplasm);GO:0005773(vacuole);GO:0006520(cellular amino acid metabolic process);GO:0008483(transaminase activity);GO:0009058(biosynthetic process);GO…	01230(Biosynthesis of amino acids);00270(Cysteine and methionine metabolism);00350(Tyrosine metabolism);00360(Phenylalanine metabolism);00400(Phenylalanine, tyrosine and tryptophan biosynthesis);00130(Ubiquinone and other terpenoid-quinone biosynthesis);00950(Isoquinoline alkaloid biosynthesis);00960(Tropane, piperidine and pyridine alkaloid biosynthesis)	K00815	EC:2.6.1.5	BnaA08g10670D [Brassica napus]	0.331516	0.36173	0.487229	3.62733	3.77753	3.59921	0.107276	-3.2206	2.14146e-06	4.98348e-05	down	yes
MSTRG.329	BraA01g006240.3C	BraA01g006240.3C;MSTRG.329.1	GO:0003677(DNA binding);GO:0003700(transcription factor activity, sequence-specific DNA binding);GO:0005634(nucleus);GO:0006351(transcription, DNA-templated);GO:0006355(regulation of transcription, DNA-templated)	NA	NA	NA	PREDICTED: B3 domain-containing protein REM3-like isoform X1 [Brassica rapa]	6.17775	6.19247	5.57024	2.77338	1.96279	2.12155	2.6161	1.38742	2.1672e-06	5.03233e-05	up	yes
MSTRG.2018	BraA02g006190.3C	BraA02g006190.3C	GO:0004343(glucosamine 6-phosphate N-acetyltransferase activity);GO:0005783(endoplasmic reticulum);GO:0005789(endoplasmic reticulum membrane);GO:0005794(Golgi apparatus);GO:0006044(N-acetylglucosamine metabolic process);GO:0006048(UDP-N-acetylglucosamine biosynthetic process);GO:0008080(N-acetyltransferase activity)	00520(Amino sugar and nucleotide sugar metabolism)	K00621	EC:2.3.1.4	PREDICTED: glucosamine 6-phosphate N-acetyltransferase-like [Brassica rapa]	0	0	0	11.3994	9.41198	0	-inf	-inf	2.19131e-06	5.07717e-05	down	yes
MSTRG.16091	BraA09g061300.3C	MSTRG.16091.1	NA	NA	NA	NA		7.76923	6.50703	0	0	0	0	inf	inf	2.21574e-06	5.12817e-05	up	yes
MSTRG.1134	BraA01g027430.3C	MSTRG.1134.1;BraA01g027430.3C	GO:0005515(protein binding);GO:0006779(porphyrin-containing compound biosynthetic process);GO:0006782(protoporphyrinogen IX biosynthetic process);GO:0006783(heme biosynthetic process);GO:0008883(glutamyl-tRNA reductase activity);GO:0009416(response to light stimulus);GO:0009507(chloroplast);GO:0015995(chlorophyll biosynthetic process);GO:0031969(chloroplast membrane);GO:0043234(protein complex);G…	00860(Porphyrin and chlorophyll metabolism)	K02492	EC:1.2.1.70	PREDICTED: glutamyl-tRNA reductase 1, chloroplastic-like [Brassica rapa]	9.72772	14.8738	9.84664	4.57352	4.69672	5.85946	2.27686	1.18704	2.25103e-06	5.19829e-05	up	yes
BraA07g003780.3C	BraA07g003780.3C	BraA07g003780.3C	GO:0003674(molecular_function);GO:0005634(nucleus);GO:0008150(biological_process);GO:0009507(chloroplast)	NA	NA	NA	PREDICTED: histone chaperone ASF1 [Brassica rapa]	2.51407	2.31391	3.20337	0.090354	0	0.140629	34.7703	5.11978	2.2534e-06	5.19829e-05	up	yes
BraA03g022850.3C	BraA03g022850.3C	BraA03g022850.3C	GO:0000272(polysaccharide catabolic process);GO:0004568(chitinase activity);GO:0005576(extracellular region);GO:0006032(chitin catabolic process);GO:0006952(defense response);GO:0008061(chitin binding);GO:0009620(response to fungus);GO:0016998(cell wall macromolecule catabolic process)	00520(Amino sugar and nucleotide sugar metabolism)	K01183	EC:3.2.1.14	PREDICTED: endochitinase At2g43580 isoform X1 [Brassica rapa]	0.071516	0	0	1.54529	1.42124	0.784765	0.0190643	-5.71298	2.35904e-06	5.4125e-05	down	yes
BraA01g006030.3C	BraA01g006030.3C	BraA01g006030.3C	GO:0003674(molecular_function);GO:0005634(nucleus);GO:0008150(biological_process)	NA	NA	NA	BnaAnng28380D [Brassica napus]	1.59303	1.86208	1.74692	0.09605	0	0	54.1596	5.75914	2.39618e-06	5.48063e-05	up	yes
MSTRG.2917	BraA02g034390.3C	BraA02g034390.3C	GO:0004332(fructose-bisphosphate aldolase activity);GO:0005739(mitochondrion);GO:0006096(glycolytic process);GO:0006098(pentose-phosphate shunt);GO:0006979(response to oxidative stress);GO:0009507(chloroplast);GO:0009534(chloroplast thylakoid);GO:0009536(plastid);GO:0009570(chloroplast stroma);GO:0010287(plastoglobule);GO:0046686(response to cadmium ion)	01200(Carbon metabolism);01230(Biosynthesis of amino acids);00010(Glycolysis / Gluconeogenesis);00030(Pentose phosphate pathway);00051(Fructose and mannose metabolism);00710(Carbon fixation in photosynthetic organisms)	K01623	EC:4.1.2.13	PREDICTED: fructose-bisphosphate aldolase 3, chloroplastic [Brassica rapa]	22.9083	21.2391	19.6225	24.8088	69.0133	76.8386	0.373665	-1.42018	2.3965e-06	5.48063e-05	down	yes
BraA06g037210.3C	BraA06g037210.3C	BraA06g037210.3C	GO:0004672(protein kinase activity);GO:0004674(protein serine/threonine kinase activity);GO:0005524(ATP binding);GO:0005886(plasma membrane);GO:0006468(protein phosphorylation);GO:0007169(transmembrane receptor protein tyrosine kinase signaling pathway);GO:0016021(integral component of membrane);GO:0016301(kinase activity);GO:0016310(phosphorylation)	04075(Plant hormone signal transduction);04626(Plant-pathogen interaction)	K13416	EC:2.7.10.1;EC:2.7.11.1	PREDICTED: probably inactive leucine-rich repeat receptor-like protein kinase At3g28040 [Brassica rapa]	2.17443	0	1.21538	0	0	0	inf	inf	2.43657e-06	5.56626e-05	up	yes
MSTRG.2378	BraA02g015550.3C	MSTRG.2378.1;BraA02g015550.3C	GO:0003674(molecular_function);GO:0008150(biological_process);GO:0009507(chloroplast)	01200(Carbon metabolism);00630(Glyoxylate and dicarboxylate metabolism);00380(Tryptophan metabolism);04146(Peroxisome)	K03781	EC:1.11.1.6	PREDICTED: traB domain-containing protein [Brassica rapa]	9.86465	12.3334	11.3786	3.94359	4.36282	4.96034	2.53089	1.33964	2.48262e-06	5.65925e-05	up	yes
BraA06g024090.3C	BraA06g024090.3C	BraA06g024090.3C	GO:0003674(molecular_function);GO:0005739(mitochondrion);GO:0008150(biological_process);GO:0008270(zinc ion binding)	00500(Starch and sucrose metabolism)	K01176	EC:3.2.1.1	PREDICTED: pentatricopeptide repeat-containing protein At3g47530-like [Brassica napus]	2.97788	2.46251	0	0	0	0	inf	inf	2.51949e-06	5.73712e-05	up	yes
BraA02g025230.3C	BraA02g025230.3C	BraA02g025230.3C	GO:0005351(sugar:proton symporter activity);GO:0005524(ATP binding);GO:0005886(plasma membrane);GO:0006811(ion transport);GO:0009705(plant-type vacuole membrane);GO:0015144(carbohydrate transmembrane transporter activity);GO:0016020(membrane);GO:0016021(integral component of membrane);GO:0022891(substrate-specific transmembrane transporter activity);GO:0055085(transmembrane transport)	NA	NA	NA	PREDICTED: organic cation/carnitine transporter 2 [Brassica rapa]	0	2.88377	2.5873	0	0	0	inf	inf	2.59337e-06	5.88636e-05	up	yes
MSTRG.885	BraA01g019070.3C	MSTRG.885.1	NA	NA	NA	NA		4.63283	5.01698	6.1383	0.78216	0.560485	0.0498	11.3384	3.50315	2.66542e-06	6.02408e-05	up	yes
BraA06g019230.3C	BraA06g019230.3C	BraA06g019230.3C	GO:0005215(transporter activity);GO:0005524(ATP binding);GO:0005576(extracellular region);GO:0006810(transport);GO:0006869(lipid transport);GO:0016021(integral component of membrane);GO:0042626(ATPase activity, coupled to transmembrane movement of substances);GO:0043231(intracellular membrane-bounded organelle)	02010(ABC transporters)	K05643	NA	PREDICTED: ABC transporter A family member 2 [Brassica rapa]	2.65134	1.75071	1.52846	5.53599	5.24341	5.65926	0.360766	-1.47087	2.72476e-06	6.14508e-05	down	yes
BraA03g005480.3C	BraA03g005480.3C	BraA03g005480.3C	GO:0009506(plasmodesma);GO:0016021(integral component of membrane);GO:0016757(transferase activity, transferring glycosyl groups)	NA	NA	NA	PREDICTED: FT-interacting protein 1-like [Brassica rapa]	0	1.63763	1.97211	0	0	0	inf	inf	2.74739e-06	6.18952e-05	up	yes
BraA03g036580.3C	BraA03g036580.3C	BraA03g036580.3C	GO:0004497(monooxygenase activity);GO:0005506(iron ion binding);GO:0016021(integral component of membrane);GO:0016705(oxidoreductase activity, acting on paired donors, with incorporation or reduction of molecular oxygen);GO:0019825(oxygen binding);GO:0020037(heme binding);GO:0055114(oxidation-reduction process)	00905(Brassinosteroid biosynthesis)	K15639	EC:1.14.-.-	PREDICTED: cytochrome P450 72A15-like [Brassica oleracea var. oleracea]	2.80808	2.8629	3.11141	0.407077	0.450684	0.314377	7.49262	2.90547	2.7692e-06	6.23203e-05	up	yes
MSTRG.5139	BraA03g040920.3C	MSTRG.5139.1	NA	NA	NA	NA		6.07954	6.68986	7.45596	1.3654	1.33253	0.235445	6.89492	2.78553	2.79477e-06	6.28289e-05	up	yes
MSTRG.3921	BraA03g012860.3C	BraA03g012860.3C	GO:0003735(structural constituent of ribosome);GO:0005737(cytoplasm);GO:0005840(ribosome);GO:0006412(translation);GO:0022627(cytosolic small ribosomal subunit)	03010(Ribosome)	K02983	NA	BnaA01g07470D [Brassica napus]	91.983	92.011	105.612	39.5115	40.8726	38.4531	2.437	1.28511	2.9451e-06	6.60681e-05	up	yes
BraA07g011200.3C	BraA07g011200.3C	BraA07g011200.3C	GO:0005739(mitochondrion)	NA	NA	NA	PREDICTED: pentatricopeptide repeat-containing protein At2g13420, mitochondrial-like [Brassica rapa]	0	0	0	3.73521	0	2.10465	-inf	-inf	3.00731e-06	6.72501e-05	down	yes
BraA10g000170.3C	BraA10g000170.3C	BraA10g000170.3C	GO:0004252(serine-type endopeptidase activity);GO:0005576(extracellular region);GO:0005578(proteinaceous extracellular matrix);GO:0005618(cell wall);GO:0006508(proteolysis);GO:0031012(extracellular matrix);GO:0048046(apoplast)	04144(Endocytosis)	K18443	NA	PREDICTED: subtilisin-like protease SBT1.1 [Brassica rapa]	0	1e-06	0	3.62981	2.41665	0	1.65386e-07	-22.5277	3.0268e-06	6.74721e-05	down	yes
MSTRG.16302	BraA09g066270.3C	BraA09g066270.3C	GO:0005634(nucleus);GO:0008150(biological_process)	NA	NA	NA	PREDICTED: uncharacterized protein LOC103843809 [Brassica rapa]	1.99068	1.60727	1.71556	5.16465	5.77408	6.60732	0.302833	-1.72341	3.11745e-06	6.94198e-05	down	yes
MSTRG.1843	BraA02g002710.3C	BraA02g002710.3C	GO:0004557(alpha-galactosidase activity);GO:0005576(extracellular region);GO:0005618(cell wall);GO:0005737(cytoplasm);GO:0005975(carbohydrate metabolic process);GO:0009311(oligosaccharide metabolic process);GO:0009505(plant-type cell wall);GO:0016139(glycoside catabolic process);GO:0046477(glycosylceramide catabolic process);GO:0048046(apoplast);GO:0052692(raffinose alpha-galactosidase activity);…	00052(Galactose metabolism);00561(Glycerolipid metabolism);00600(Sphingolipid metabolism);00603(Glycosphingolipid biosynthesis - globo series)	K07407	EC:3.2.1.22	PREDICTED: alpha-galactosidase 1 [Brassica rapa]	13.9486	17.0445	15.2131	6.54459	6.25775	6.74778	2.36347	1.24091	3.15298e-06	7.01372e-05	up	yes
BraA08g028690.3C	BraA08g028690.3C	BraA08g028690.3C	GO:0000139(Golgi membrane);GO:0005794(Golgi apparatus);GO:0010192(mucilage biosynthetic process);GO:0016021(integral component of membrane);GO:0045489(pectin biosynthetic process);GO:0047262(polygalacturonate 4-alpha-galacturonosyltransferase activity);GO:0071555(cell wall organization)	00500(Starch and sucrose metabolism);00520(Amino sugar and nucleotide sugar metabolism)	K13648	EC:2.4.1.43	PREDICTED: probable galacturonosyltransferase 11 [Brassica rapa]	1.34105	1.31584	1.74834	0.120966	0.081086	0.132777	13.1566	3.71772	3.16476e-06	7.03254e-05	up	yes
MSTRG.3257	BraA02g044310.3C	BraA02g044310.3C	GO:0004565(beta-galactosidase activity);GO:0005576(extracellular region);GO:0005618(cell wall);GO:0005773(vacuole);GO:0005975(carbohydrate metabolic process);GO:0009827(plant-type cell wall modification);GO:0048046(apoplast);GO:0048354(mucilage biosynthetic process involved in seed coat development)	00052(Galactose metabolism);00600(Sphingolipid metabolism);00531(Glycosaminoglycan degradation);00604(Glycosphingolipid biosynthesis - ganglio series);00511(Other glycan degradation)	K12309	EC:3.2.1.23	PREDICTED: beta-galactosidase 6 [Brassica rapa]	2.10898	1.97484	2.51261	5.89956	6.16333	6.46352	0.356055	-1.48983	3.29861e-06	7.29933e-05	down	yes
MSTRG.2976	BraA02g035900.3C	BraA02g035900.3C	GO:0003723(RNA binding);GO:0004521(endoribonuclease activity);GO:0004540(ribonuclease activity);GO:0005576(extracellular region);GO:0005618(cell wall);GO:0005886(plasma membrane);GO:0007568(aging);GO:0009611(response to wounding);GO:0009718(anthocyanin-containing compound biosynthetic process);GO:0009867(jasmonic acid mediated signaling pathway);GO:0016036(cellular response to phosphate starvatio…	NA	NA	NA	PREDICTED: ribonuclease 1 [Brassica rapa]	3.06092	3.4221	3.0532	11.1312	14.0942	12.8627	0.250373	-1.99785	3.32798e-06	7.34897e-05	down	yes
MSTRG.3319	BraA03g000300.3C	MSTRG.3319.2;MSTRG.3319.1;BraA03g000300.3C	GO:0004672(protein kinase activity);GO:0004674(protein serine/threonine kinase activity);GO:0005524(ATP binding);GO:0006468(protein phosphorylation);GO:0009507(chloroplast);GO:0009534(chloroplast thylakoid);GO:0009579(thylakoid);GO:0016301(kinase activity);GO:0042549(photosystem II stabilization)	04626(Plant-pathogen interaction)	K13412	EC:2.7.11.1	PREDICTED: serine/threonine-protein kinase STN8, chloroplastic [Brassica rapa]	53.6388	46.5051	9.27785	8.38509	7.83769	10.2134	4.13909	2.04931	3.33532e-06	7.35751e-05	up	yes
BraA09g039740.3C	BraA09g039740.3C	BraA09g039740.3C	GO:0003700(transcription factor activity, sequence-specific DNA binding);GO:0005515(protein binding);GO:0005634(nucleus);GO:0006355(regulation of transcription, DNA-templated);GO:0009723(response to ethylene);GO:0009736(cytokinin-activated signaling pathway);GO:0010094(specification of carpel identity);GO:0043565(sequence-specific DNA binding)	NA	NA	NA	PREDICTED: homeobox protein knotted-1-like 6 isoform X1 [Brassica rapa]	3.83998	3.94603	3.25216	0.367589	0.241914	0.542343	9.58302	3.26048	3.36705e-06	7.41206e-05	up	yes
MSTRG.1508	BraA01g039680.3C	BraA01g039680.3C	GO:0000166(nucleotide binding);GO:0001731(formation of translation preinitiation complex);GO:0003723(RNA binding);GO:0003743(translation initiation factor activity);GO:0005737(cytoplasm);GO:0005852(eukaryotic translation initiation factor 3 complex);GO:0005886(plasma membrane);GO:0006413(translational initiation);GO:0006446(regulation of translational initiation);GO:0016282(eukaryotic 43S preinit…	03013(RNA transport)	K03248	NA	PREDICTED: eukaryotic translation initiation factor 3 subunit G-like [Brassica napus]	5.7681	5.44482	5.15827	17.5259	13.4579	14.662	0.358657	-1.47932	3.8529e-06	8.36849e-05	down	yes
MSTRG.12738		MSTRG.12738.1	NA	NA	NA	NA		1.68558	1.97638	1.53935	7.66158	8.22246	7.76316	0.219954	-2.18472	3.9899e-06	8.60821e-05	down	yes
MSTRG.5040	BraA03g037790.3C	BraA03g037790.3C	GO:0003674(molecular_function);GO:0005576(extracellular region);GO:0008150(biological_process);GO:0016021(integral component of membrane)	NA	NA	NA	PREDICTED: uncharacterized protein LOC103859698 [Brassica rapa]	0.569787	0.21458	0.393053	5.22056	4.97274	5.05881	0.0771972	-3.69531	4.01083e-06	8.64063e-05	down	yes
MSTRG.2868	BraA02g032690.3C	BraA02g032690.3C	GO:0003674(molecular_function);GO:0005634(nucleus);GO:0010286(heat acclimation)	NA	NA	NA	PREDICTED: F-box protein At5g46170-like [Brassica rapa]	3.17941	3.71621	0	0	0	0	inf	inf	4.13123e-06	8.87293e-05	up	yes
BraA01g028110.3C	BraA01g028110.3C	BraA01g028110.3C	GO:0004842(ubiquitin-protein transferase activity);GO:0005634(nucleus);GO:0005737(cytoplasm);GO:0010029(regulation of seed germination);GO:0016567(protein ubiquitination);GO:0016874(ligase activity)	04140(Regulation of autophagy)	K08332	NA	PREDICTED: U-box domain-containing protein 19 [Brassica rapa]	1.94195	0	1.7593	0	0	0	inf	inf	4.21158e-06	9.03633e-05	up	yes
MSTRG.2587	BraA02g022280.3C	MSTRG.2587.1	NA	NA	NA	NA		0.122493	1.2472	0.554296	5.3399	7.58485	6.72556	0.0979115	-3.35238	4.22816e-06	9.05587e-05	down	yes
BraA09g046720.3C	BraA09g046720.3C	BraA09g046720.3C	GO:0005506(iron ion binding);GO:0005737(cytoplasm);GO:0051213(dioxygenase activity);GO:0055114(oxidation-reduction process)	00941(Flavonoid biosynthesis)	K05278	EC:1.14.11.23	PREDICTED: probable 2-oxoglutarate/Fe(II)-dependent dioxygenase [Brassica rapa]	0	0	0.048582	0.555407	0.962471	0.811316	0.0208579	-5.58327	4.23547e-06	9.05587e-05	down	yes
BraA02g044550.3C	BraA02g044550.3C	BraA02g044550.3C	GO:0003674(molecular_function);GO:0005739(mitochondrion);GO:0008150(biological_process);GO:0032543(mitochondrial translation)	NA	NA	NA	PREDICTED: pentatricopeptide repeat-containing protein At5g64320, mitochondrial [Brassica rapa]	0	0	0	0	1.36129	1.95956	-inf	-inf	4.23735e-06	9.05587e-05	down	yes
BraA03g039120.3C	BraA03g039120.3C	BraA03g039120.3C	GO:0008270(zinc ion binding);GO:0016567(protein ubiquitination);GO:0016874(ligase activity)	03013(RNA transport)	K14317	NA	PREDICTED: E3 ubiquitin-protein ligase RING1-like [Brassica rapa]	4.09578	4.17898	0	0	0	0	inf	inf	4.23779e-06	9.05587e-05	up	yes
MSTRG.7333	BraA05g007040.3C	MSTRG.7333.1;BraA05g007040.3C	GO:0003676(nucleic acid binding);GO:0003723(RNA binding);GO:0005634(nucleus);GO:0005829(cytosol);GO:0008150(biological_process)	NA	NA	NA	PREDICTED: KH domain-containing protein At2g38610 [Brassica rapa]	24.8334	25.795	16.354	10.7313	10.8401	9.79144	2.13573	1.09473	4.29824e-06	9.16655e-05	up	yes
BraA01g020200.3C	BraA01g020200.3C	BraA01g020200.3C	GO:0008270(zinc ion binding);GO:0009507(chloroplast);GO:0031425(chloroplast RNA processing);GO:0031426(polycistronic mRNA processing)	00240(Pyrimidine metabolism)	K00857	EC:2.7.1.21	PREDICTED: pentatricopeptide repeat-containing protein At4g16470 [Brassica rapa]	0.000901	1.09852	1.21955	0	0	0	inf	inf	4.4173e-06	9.39208e-05	up	yes
BraA02g025560.3C	BraA02g025560.3C	BraA02g025560.3C	GO:0004526(ribonuclease P activity);GO:0005634(nucleus);GO:0005655(nucleolar ribonuclease P complex);GO:0080188(RNA-directed DNA methylation);GO:0090502(RNA phosphodiester bond hydrolysis, endonucleolytic)	NA	NA	NA	BnaAnng27750D [Brassica napus]	1.13832	0.832065	3.05789	0.036088	0	0.066996	48.7785	5.60817	4.58562e-06	9.72144e-05	up	yes
BraA07g008300.3C	BraA07g008300.3C	BraA07g008300.3C	GO:0003674(molecular_function);GO:0005634(nucleus);GO:0008150(biological_process)	NA	NA	NA	PREDICTED: uncharacterized protein LOC103828607 [Brassica rapa]	2.68061	1.99209	1.87685	0.107396	0.092424	0.10106	21.768	4.44414	4.63315e-06	9.81163e-05	up	yes
BraA09g058670.3C	BraA09g058670.3C	BraA09g058670.3C	GO:0004674(protein serine/threonine kinase activity);GO:0005524(ATP binding);GO:0005773(vacuole);GO:0005886(plasma membrane);GO:0006468(protein phosphorylation);GO:0016021(integral component of membrane);GO:0016301(kinase activity);GO:0030246(carbohydrate binding)	00500(Starch and sucrose metabolism)	K01176	EC:3.2.1.1	PREDICTED: L-type lectin-domain containing receptor kinase S.1 [Brassica rapa]	0	1.69097	1.55156	0	0	0	inf	inf	4.78687e-06	0.000101116	up	yes
MSTRG.13571	BraA08g032660.3C	MSTRG.13571.1;MSTRG.13571.2;BraA08g032660.3C	GO:0004345(glucose-6-phosphate dehydrogenase activity);GO:0006006(glucose metabolic process);GO:0009051(pentose-phosphate shunt, oxidative branch);GO:0009507(chloroplast);GO:0009570(chloroplast stroma);GO:0050661(NADP binding);GO:0055114(oxidation-reduction process)	01200(Carbon metabolism);00030(Pentose phosphate pathway);00480(Glutathione metabolism)	K00036	EC:1.1.1.49;EC:1.1.1.363	PREDICTED: glucose-6-phosphate 1-dehydrogenase 4, chloroplastic [Brassica rapa]	4.58749	4.81371	3.94792	8.78159	9.84627	8.82642	0.486231	-1.04029	4.86917e-06	0.000102704	down	yes
MSTRG.15794	BraA09g055350.3C	MSTRG.15794.1;BraA09g055350.3C	GO:0000166(nucleotide binding);GO:0000380(alternative mRNA splicing, via spliceosome);GO:0003676(nucleic acid binding);GO:0003690(double-stranded DNA binding);GO:0003697(single-stranded DNA binding);GO:0003723(RNA binding);GO:0003729(mRNA binding);GO:0005515(protein binding);GO:0005634(nucleus);GO:0005737(cytoplasm);GO:0005739(mitochondrion);GO:0005777(peroxisome);GO:0005829(cytosol);GO:0006406(m…	03040(Spliceosome)	K12885	NA	PREDICTED: glycine-rich RNA-binding protein GRP1A isoform X1 [Brassica rapa]	4.69918	3.71459	1.37516	39.3729	13.0285	7.6579	0.162988	-2.61716	4.95237e-06	0.000104251	down	yes
MSTRG.6655	BraA04g022780.3C	BraA04g022780.3C;MSTRG.6655.1	GO:0000989(transcription factor activity, transcription factor binding);GO:0003700(transcription factor activity, sequence-specific DNA binding);GO:0005515(protein binding);GO:0005634(nucleus);GO:0006351(transcription, DNA-templated);GO:0006355(regulation of transcription, DNA-templated);GO:0008270(zinc ion binding);GO:0010100(negative regulation of photomorphogenesis);GO:0019904(protein domain s…	NA	NA	NA	PREDICTED: B-box zinc finger protein 25-like isoform X1 [Brassica rapa]	14.9562	12.6104	13.8169	4.53396	6.37695	3.66055	2.84003	1.50591	5.03434e-06	0.000105766	up	yes
MSTRG.13454	BraA08g030170.3C	BraA08g030170.3C	GO:0003676(nucleic acid binding);GO:0003677(DNA binding);GO:0003700(transcription factor activity, sequence-specific DNA binding);GO:0005634(nucleus);GO:0006351(transcription, DNA-templated);GO:0006355(regulation of transcription, DNA-templated);GO:0009507(chloroplast);GO:0046872(metal ion binding)	00052(Galactose metabolism);00600(Sphingolipid metabolism);00531(Glycosaminoglycan degradation);00604(Glycosphingolipid biosynthesis - ganglio series);00511(Other glycan degradation)	K12309	EC:3.2.1.23	PREDICTED: protein indeterminate-domain 6, chloroplastic-like [Brassica rapa]	10.7717	7.79989	10.04	45.8654	10.1064	43.1472	0.288659	-1.79256	5.26944e-06	0.000109942	down	yes
BraA03g003200.3C	BraA03g003200.3C	BraA03g003200.3C	GO:0005737(cytoplasm);GO:0016740(transferase activity);GO:0016747(transferase activity, transferring acyl groups other than amino-acyl groups)	00940(Phenylpropanoid biosynthesis);00945(Stilbenoid, diarylheptanoid and gingerol biosynthesis);00941(Flavonoid biosynthesis)	K13065	EC:2.3.1.133	PREDICTED: uncharacterized acetyltransferase At3g50280-like [Brassica rapa]	0	0	0	0	2.47809	2.007	-inf	-inf	5.28298e-06	0.000110116	down	yes
BraA09g017940.3C	BraA09g017940.3C	BraA09g017940.3C	GO:0004553(hydrolase activity, hydrolyzing O-glycosyl compounds);GO:0005576(extracellular region);GO:0005618(cell wall);GO:0031176(endo-1,4-beta-xylanase activity);GO:0045493(xylan catabolic process)	NA	NA	NA	PREDICTED: uncharacterized protein LOC103838616 isoform X1 [Brassica rapa]	0.629217	0.686004	0.57735	3.26471	2.32219	2.77293	0.226389	-2.14313	5.32016e-06	0.000110782	down	yes
MSTRG.6290	BraA04g011990.3C	BraA04g011990.3C;MSTRG.6290.1	GO:0003674(molecular_function);GO:0005634(nucleus)	NA	NA	NA	PREDICTED: uncharacterized protein LOC103863900 [Brassica rapa]	4.08699	4.14115	5.03806	9.66399	9.33233	10.6383	0.447658	-1.15953	5.38029e-06	0.000111704	down	yes
BraA09g001290.3C	BraA09g001290.3C	BraA09g001290.3C	GO:0005506(iron ion binding);GO:0005575(cellular_component);GO:0005737(cytoplasm);GO:0016706(oxidoreductase activity, acting on paired donors, with incorporation or reduction of molecular oxygen, 2-oxoglutarate as one donor, and incorporation of one atom each of oxygen into both donors);GO:0019761(glucosinolate biosynthetic process);GO:0051213(dioxygenase activity);GO:0055114(oxidation-reduction …	00904(Diterpenoid biosynthesis)	K04124	EC:1.14.11.15	BnaC09g00410D [Brassica napus]	1.87834	1.24512	2.16124	0.070961	0.126084	0.095753	18.0489	4.17384	5.74733e-06	0.000118743	up	yes
MSTRG.12251	BraA07g041140.3C	MSTRG.12251.1	NA	NA	NA	NA		9.06206	11.3123	12.066	3.46467	2.16466	3.73015	3.46605	1.79329	5.81121e-06	0.000119712	up	yes
MSTRG.5822	BraA03g059920.3C	BraA03g059920.3C	GO:0004028(3-chloroallyl aldehyde dehydrogenase activity);GO:0004029(aldehyde dehydrogenase (NAD) activity);GO:0004030(aldehyde dehydrogenase [NAD(P)+] activity);GO:0005737(cytoplasm);GO:0005783(endoplasmic reticulum);GO:0006081(cellular aldehyde metabolic process);GO:0016020(membrane);GO:0055114(oxidation-reduction process)	00010(Glycolysis / Gluconeogenesis);00040(Pentose and glucuronate interconversions);00053(Ascorbate and aldarate metabolism);00620(Pyruvate metabolism);00071(Fatty acid degradation);00561(Glycerolipid metabolism);00280(Valine, leucine and isoleucine degradation);00310(Lysine degradation);00330(Arginine and proline metabolism);00340(Histidine metabolism);00380(Tryptophan metabolism);00410(beta-Ala…	K00128	EC:1.2.1.3	PREDICTED: aldehyde dehydrogenase family 3 member F1-like isoform X1 [Brassica rapa]	7.80792	8.7866	7.00222	2.47843	1.92901	2.578	3.37799	1.75616	5.86537e-06	0.00012071	up	yes
MSTRG.4388	BraA03g023430.3C	MSTRG.4388.1;BraA03g023430.3C	GO:0004674(protein serine/threonine kinase activity);GO:0005634(nucleus);GO:0005737(cytoplasm);GO:0005956(protein kinase CK2 complex);GO:0007623(circadian rhythm);GO:0019887(protein kinase regulator activity);GO:0042753(positive regulation of circadian rhythm);GO:0048573(photoperiodism, flowering)	03008(Ribosome biogenesis in eukaryotes);04712(Circadian rhythm - plant)	K03115	NA	PREDICTED: putative casein kinase II subunit beta-4 isoform X1 [Brassica rapa]	17.9859	16.6334	15.0951	8.23824	7.46558	7.42737	2.14924	1.10383	5.90374e-06	0.000121382	up	yes
MSTRG.12931		MSTRG.12931.1;MSTRG.12931.2	NA	NA	NA	NA		12.2293	12.6894	11.8702	28.8995	29.6062	29.5019	0.41802	-1.25835	5.96271e-06	0.00012212	down	yes
MSTRG.6780	BraA04g026520.3C	BraA04g026520.3C	GO:0003824(catalytic activity);GO:0009058(biosynthetic process);GO:0047661(amino-acid racemase activity)	NA	NA	NA	PREDICTED: uncharacterized protein LOC103865602 [Brassica rapa]	4.94328	4.98694	6.80705	0.675465	0.819534	0.986364	6.74519	2.75386	6.04458e-06	0.000123558	up	yes
MSTRG.3005		MSTRG.3005.1	NA	NA	NA	NA		2.0563	4.78175	2.24802	9.67645	9.51661	10.5387	0.305602	-1.71028	6.29624e-06	0.000128207	down	yes
MSTRG.15499	BraA09g048620.3C	MSTRG.15499.2;BraA09g048620.3C	GO:0005384(manganese ion transmembrane transporter activity);GO:0005385(zinc ion transmembrane transporter activity);GO:0005634(nucleus);GO:0006812(cation transport);GO:0008324(cation transmembrane transporter activity);GO:0009705(plant-type vacuole membrane);GO:0010043(response to zinc ion);GO:0015562(efflux transmembrane transporter activity);GO:0016020(membrane);GO:0016021(integral component o…	NA	NA	NA	PREDICTED: putative metal tolerance protein C3 [Brassica rapa]	9.03103	10.2536	10.0702	2.80236	3.25761	3.64444	3.0249	1.59689	6.374e-06	0.000129666	up	yes
BraA06g036970.3C	BraA06g036970.3C	BraA06g036970.3C	GO:0005524(ATP binding);GO:0005783(endoplasmic reticulum);GO:0005886(plasma membrane);GO:0016021(integral component of membrane);GO:0016887(ATPase activity)	00561(Glycerolipid metabolism)	K00679	EC:2.3.1.158	PREDICTED: AAA-ATPase At3g28510-like isoform X1 [Brassica rapa]	0	2.26369	1.40477	0	0	0	inf	inf	6.38087e-06	0.000129681	up	yes
BraA04g024810.3C	BraA04g024810.3C	BraA04g024810.3C	GO:0005618(cell wall);GO:0009055(electron carrier activity);GO:0009506(plasmodesma);GO:0009793(embryo development ending in seed dormancy);GO:0010197(polar nucleus fusion);GO:0045551(cinnamyl-alcohol dehydrogenase activity);GO:0050660(flavin adenine dinucleotide binding);GO:0055114(oxidation-reduction process)	NA	NA	NA	PREDICTED: reticuline oxidase-like protein [Brassica napus]	0.384656	0.060323	0.150056	4.37731	0.873539	3.74548	0.066142	-3.91829	6.39229e-06	0.000129789	down	yes
BraA08g026520.3C	BraA08g026520.3C	BraA08g026520.3C	GO:0003700(transcription factor activity, sequence-specific DNA binding);GO:0005515(protein binding);GO:0005634(nucleus);GO:0006355(regulation of transcription, DNA-templated);GO:0009723(response to ethylene);GO:0009736(cytokinin-activated signaling pathway);GO:0010094(specification of carpel identity);GO:0043565(sequence-specific DNA binding)	NA	NA	NA	PREDICTED: homeobox protein knotted-1-like 6 [Brassica rapa]	2.47376	2.87671	3.14535	0.170988	0	0	49.6866	5.63479	6.4601e-06	0.00013104	up	yes
MSTRG.14242	BraA09g011370.3C	MSTRG.14242.1	NA	NA	NA	NA		0.0213879	0.0141845	0.0073719	0.0127288	1.15634	6.8192	0.00537591	-7.53928	6.64317e-06	0.000134367	down	yes
MSTRG.10113	BraA06g032310.3C	BraA06g032310.3C	GO:0003674(molecular_function);GO:0005634(nucleus);GO:0008150(biological_process)	NA	NA	NA	PREDICTED: protein ENHANCED DISEASE RESISTANCE 2-like [Brassica rapa]	1.07984	0	11.9449	0	0	0	inf	inf	6.75413e-06	0.000136431	up	yes
MSTRG.5050	BraA03g038010.3C	BraA03g038010.3C	GO:0003677(DNA binding);GO:0003700(transcription factor activity, sequence-specific DNA binding);GO:0005515(protein binding);GO:0005634(nucleus);GO:0006351(transcription, DNA-templated);GO:0006355(regulation of transcription, DNA-templated);GO:0009585(red, far-red light phototransduction);GO:0010224(response to UV-B);GO:0043565(sequence-specific DNA binding);GO:0080167(response to karrikin)	04712(Circadian rhythm - plant)	K16241	NA	BnaA03g34610D [Brassica napus]	21.9332	19.872	19.1434	5.38825	5.48997	4.78327	3.89162	1.96037	6.75808e-06	0.000136431	up	yes
MSTRG.4281	BraA03g020910.3C	BraA03g020910.3C;MSTRG.4281.1	GO:0000027(ribosomal large subunit assembly);GO:0000166(nucleotide binding);GO:0003723(RNA binding);GO:0003735(structural constituent of ribosome);GO:0005622(intracellular);GO:0005737(cytoplasm);GO:0005794(Golgi apparatus);GO:0005829(cytosol);GO:0005840(ribosome);GO:0006412(translation);GO:0006979(response to oxidative stress);GO:0009409(response to cold);GO:0009644(response to high light intensi…	03010(Ribosome)	K02893	NA	PREDICTED: 60S ribosomal protein L23a-1-like [Brassica rapa]	55.2295	60.8751	28.5576	22.2656	19.5662	15.7031	2.51434	1.33018	6.77498e-06	0.000136619	up	yes
MSTRG.17684	BraA10g033570.3C	MSTRG.17684.1;BraA10g033570.3C	NA	NA	NA	NA	PREDICTED: uncharacterized protein LOC106372563 isoform X2 [Brassica napus]	0.642477	0.227758	0.544361	4.45315	4.89608	5.64256	0.094358	-3.40571	6.8752e-06	0.000138268	down	yes
MSTRG.1477	BraA01g038810.3C	BraA01g038810.3C	GO:0005524(ATP binding);GO:0005618(cell wall);GO:0005634(nucleus);GO:0005739(mitochondrion);GO:0005774(vacuolar membrane);GO:0005794(Golgi apparatus);GO:0005829(cytosol);GO:0005886(plasma membrane);GO:0006351(transcription, DNA-templated);GO:0006355(regulation of transcription, DNA-templated);GO:0006457(protein folding);GO:0009266(response to temperature stimulus);GO:0009408(response to heat);GO:…	03040(Spliceosome);04141(Protein processing in endoplasmic reticulum);04144(Endocytosis)	K03283	NA	PREDICTED: probable mediator of RNA polymerase II transcription subunit 37c [Brassica rapa]	6.77947	3.51457	2.7554	0.238049	0.021426	0.565106	15.8255	3.98418	7.23614e-06	0.000144566	up	yes
MSTRG.10252	BraA06g035580.3C	BraA06g035580.3C	GO:0009507(chloroplast);GO:0016491(oxidoreductase activity);GO:0055114(oxidation-reduction process)	NA	NA	NA	PREDICTED: uncharacterized protein LOC103874958 [Brassica rapa]	4.60531	4.53903	3.83169	10.7159	10.4697	11.1907	0.400789	-1.31909	7.28587e-06	0.000145285	down	yes
BraA10g003730.3C	BraA10g003730.3C	BraA10g003730.3C	GO:0004222(metalloendopeptidase activity);GO:0005886(plasma membrane);GO:0006508(proteolysis);GO:0009507(chloroplast);GO:0009536(plastid);GO:0009706(chloroplast inner membrane);GO:0016021(integral component of membrane);GO:0046872(metal ion binding)	NA	NA	NA	PREDICTED: probable membrane metalloprotease ARASP2, chloroplastic [Brassica rapa]	2.36361	0	2.13116	0	0	0	inf	inf	7.57974e-06	0.000150296	up	yes
BraA01g018390.3C	BraA01g018390.3C	BraA01g018390.3C	GO:0005739(mitochondrion);GO:0008150(biological_process)	NA	NA	NA	PREDICTED: pentatricopeptide repeat-containing protein At1g77405 [Brassica rapa]	2.33424	0	2.00262	0	0	0	inf	inf	7.61695e-06	0.000150673	up	yes
MSTRG.3823	BraA03g010720.3C	MSTRG.3823.1;BraA03g010720.3C	GO:0003735(structural constituent of ribosome);GO:0005618(cell wall);GO:0005730(nucleolus);GO:0005737(cytoplasm);GO:0005773(vacuole);GO:0005829(cytosol);GO:0005840(ribosome);GO:0005886(plasma membrane);GO:0006412(translation);GO:0009506(plasmodesma);GO:0009507(chloroplast);GO:0016020(membrane);GO:0022625(cytosolic large ribosomal subunit);GO:0022626(cytosolic ribosome)	03010(Ribosome)	K02930	NA	PREDICTED: 60S ribosomal protein L4-1-like [Brassica oleracea var. oleracea]	11.165	12.2966	15.4909	3.62805	3.30656	5.12603	3.22973	1.69141	7.62007e-06	0.000150673	up	yes
MSTRG.9257	BraA06g010300.3C	MSTRG.9257.1	NA	NA	NA	NA		3.51245	4.43347	3.84417	9.48072	9.52234	10.2641	0.402844	-1.31171	7.62999e-06	0.000150728	down	yes
MSTRG.8768	BraA06g000210.3C	MSTRG.8768.1;BraA06g000210.3C	GO:0008150(biological_process);GO:0008289(lipid binding);GO:0016021(integral component of membrane)	NA	NA	NA	BnaA06g00040D [Brassica napus]	5.29713	5.81485	8.64551	0.881217	1.78445	1.48115	4.76449	2.25232	7.73176e-06	0.000152454	up	yes
MSTRG.6280	BraA04g011620.3C	BraA04g011620.3C	GO:0003674(molecular_function);GO:0005739(mitochondrion);GO:0008150(biological_process)	00500(Starch and sucrose metabolism)	K01176	EC:3.2.1.1	PREDICTED: pentatricopeptide repeat-containing protein At5g39350 [Brassica rapa]	0	0	0	0	1.49679	1.16832	-inf	-inf	7.7539e-06	0.000152748	down	yes
MSTRG.8466	BraA05g037360.3C	BraA05g037360.3C	GO:0009507(chloroplast);GO:0009522(photosystem I);GO:0009523(photosystem II);GO:0009534(chloroplast thylakoid);GO:0009535(chloroplast thylakoid membrane);GO:0009579(thylakoid);GO:0009637(response to blue light);GO:0009735(response to cytokinin);GO:0009768(photosynthesis, light harvesting in photosystem I);GO:0009941(chloroplast envelope);GO:0010114(response to red light);GO:0010218(response to fa…	00196(Photosynthesis - antenna proteins)	K08915	NA	PREDICTED: chlorophyll a-b binding protein CP29.2, chloroplastic [Brassica rapa]	30.3731	28.2924	22.1706	12.8871	13.1513	13.6535	2.03659	1.02615	8.04829e-06	0.00015796	up	yes
MSTRG.5843	BraA03g060690.3C	MSTRG.5843.1	NA	NA	NA	NA		8.87242	10.6865	8.58126	1.59028	3.50251	1.41892	4.32147	2.11152	8.17069e-06	0.000159917	up	yes
BraA02g000880.3C	BraA02g000880.3C	BraA02g000880.3C	GO:0005618(cell wall);GO:0005886(plasma membrane);GO:0009507(chloroplast);GO:0009627(systemic acquired resistance);GO:0016301(kinase activity);GO:0016310(phosphorylation);GO:0030246(carbohydrate binding);GO:0048046(apoplast);GO:0071446(cellular response to salicylic acid stimulus)	NA	NA	NA	PREDICTED: lectin-like protein [Brassica rapa]	2.74738	4.04721	0	0	0	0	inf	inf	8.5187e-06	0.000166268	up	yes
BraA06g013590.3C	BraA06g013590.3C	BraA06g013590.3C	GO:0003677(DNA binding);GO:0005515(protein binding);GO:0006351(transcription, DNA-templated);GO:0006355(regulation of transcription, DNA-templated);GO:0009507(chloroplast)	03022(Basal transcription factors)	K03125	NA	PREDICTED: transcription factor GTE5, chloroplastic-like [Brassica rapa]	3.1857	4.08297	1.47248	0.301397	0.418516	0.258048	8.93814	3.15998	8.57671e-06	0.000166785	up	yes
MSTRG.13981	BraA09g005700.3C	MSTRG.13981.1;BraA09g005700.3C	GO:0005634(nucleus);GO:0005737(cytoplasm);GO:0005829(cytosol);GO:0009691(cytokinin biosynthetic process);GO:0016799(hydrolase activity, hydrolyzing N-glycosyl compounds);GO:0042803(protein homodimerization activity)	NA	NA	NA	PREDICTED: cytokinin riboside 5'-monophosphate phosphoribohydrolase LOG8 isoform X1 [Brassica rapa]	2.42746	3.11508	3.0253	8.71611	10.5987	9.32874	0.299119	-1.74121	8.94829e-06	0.000172271	down	yes
BraA09g057170.3C	BraA09g057170.3C	BraA09g057170.3C	GO:0003674(molecular_function);GO:0005634(nucleus);GO:0008150(biological_process)	NA	NA	NA	PREDICTED: protein LONGIFOLIA 1 [Brassica rapa]	0.007478	0	0	0.012132	0.869744	1.18936	0.00361041	-8.11362	9.45708e-06	0.000181078	down	yes
BraA06g010190.3C	BraA06g010190.3C	BraA06g010190.3C	GO:0005794(Golgi apparatus);GO:0005802(trans-Golgi network);GO:0005886(plasma membrane);GO:0006817(phosphate ion transport);GO:0016021(integral component of membrane);GO:0055062(phosphate ion homeostasis);GO:0055069(zinc ion homeostasis)	NA	NA	NA	PREDICTED: phosphate transporter PHO1 homolog 3-like [Brassica rapa]	0.734287	0.541357	0.735965	3.3941	3.53818	3.25029	0.197554	-2.33968	9.52634e-06	0.00018224	down	yes
BraA03g045230.3C	BraA03g045230.3C	BraA03g045230.3C	GO:0005509(calcium ion binding);GO:0008150(biological_process)	04626(Plant-pathogen interaction)	K13448	NA	PREDICTED: probable calcium-binding protein CML41 isoform X1 [Brassica rapa]	0	0	0	4.09156	4.10442	0	-inf	-inf	9.88382e-06	0.000187722	down	yes
MSTRG.12337	BraA07g043040.3C	BraA07g043040.3C	GO:0003700(transcription factor activity, sequence-specific DNA binding);GO:0005634(nucleus);GO:0006351(transcription, DNA-templated);GO:0006355(regulation of transcription, DNA-templated);GO:0009733(response to auxin);GO:0009734(auxin-activated signaling pathway)	04075(Plant hormone signal transduction)	K14484	NA	PREDICTED: auxin-responsive protein IAA15 [Brassica rapa]	14.9898	14.139	12.5871	3.46679	2.0417	2.86237	4.98348	2.31715	9.96765e-06	0.000189133	up	yes
MSTRG.2617	BraA02g022890.3C	BraA02g022890.3C	GO:0003674(molecular_function);GO:0005576(extracellular region);GO:0008150(biological_process)	NA	NA	NA	PREDICTED: glycine-rich RNA-binding protein 2-like [Brassica rapa]	0	0	0	0	4.53462	4.41308	-inf	-inf	1.03285e-05	0.00019477	down	yes
MSTRG.13596	BraA08g033130.3C	MSTRG.13596.1	NA	NA	NA	NA		1.91433	9.15078	2.36273	0.558417	0.267641	0.218779	12.8516	3.68388	1.05124e-05	0.000197885	up	yes
MSTRG.5178	BraA03g041720.3C	MSTRG.5178.1	NA	NA	NA	NA		227.512	44.8583	41.7866	410.07	459.614	479.074	0.232923	-2.10208	1.08064e-05	0.00020234	down	yes
BraA01g034850.3C	BraA01g034850.3C	BraA01g034850.3C	GO:0004356(glutamate-ammonia ligase activity);GO:0005507(copper ion binding);GO:0005524(ATP binding);GO:0005737(cytoplasm);GO:0005829(cytosol);GO:0005886(plasma membrane);GO:0006542(glutamine biosynthetic process);GO:0009507(chloroplast);GO:0022626(cytosolic ribosome);GO:0042128(nitrate assimilation);GO:0046686(response to cadmium ion)	01230(Biosynthesis of amino acids);00630(Glyoxylate and dicarboxylate metabolism);00910(Nitrogen metabolism);00250(Alanine, aspartate and glutamate metabolism);00220(Arginine biosynthesis)	K01915	EC:6.3.1.2	PREDICTED: glutamine synthetase cytosolic isozyme 1-3-like isoform X1 [Brassica napus]	0.631018	0.441055	0.659214	3.70192	4.63201	3.0851	0.151614	-2.72152	1.09235e-05	0.000203991	down	yes
MSTRG.6787	BraA04g026590.3C	BraA04g026590.3C	GO:0005634(nucleus);GO:0008270(zinc ion binding);GO:0016021(integral component of membrane);GO:0016567(protein ubiquitination);GO:0016757(transferase activity, transferring glycosyl groups)	NA	NA	NA	PREDICTED: RING-H2 finger protein ATL33-like [Brassica rapa]	0	0	0	0	3.33681	3.00237	-inf	-inf	1.11084e-05	0.000206898	down	yes
BraA09g046610.3C	BraA09g046610.3C	BraA09g046610.3C	GO:0005886(plasma membrane);GO:0007165(signal transduction);GO:0016021(integral component of membrane)	NA	NA	NA	PREDICTED: receptor like protein 30-like [Brassica rapa]	0	0	0	3.41571	2.91107	0	-inf	-inf	1.11608e-05	0.00020769	down	yes
BraA09g033710.3C	BraA09g033710.3C	BraA09g033710.3C	GO:0003700(transcription factor activity, sequence-specific DNA binding);GO:0005634(nucleus);GO:0006355(regulation of transcription, DNA-templated)	NA	NA	NA	PREDICTED: uncharacterized protein LOC103840254 isoform X1 [Brassica rapa]	3.32969	5.13806	3.39705	0.567672	0.520503	0.719611	6.56317	2.71439	1.13035e-05	0.000209978	up	yes
MSTRG.15087		MSTRG.15087.1	NA	NA	NA	NA		2.02005	2.31806	2.21913	8.69478	9.21808	9.49953	0.239207	-2.06367	1.13601e-05	0.000210845	down	yes
MSTRG.7216	BraA05g004550.3C	MSTRG.7216.1;BraA05g004550.3C	GO:0004674(protein serine/threonine kinase activity);GO:0005634(nucleus);GO:0005737(cytoplasm);GO:0005956(protein kinase CK2 complex);GO:0007623(circadian rhythm);GO:0019887(protein kinase regulator activity);GO:0042753(positive regulation of circadian rhythm);GO:0048573(photoperiodism, flowering)	03008(Ribosome biogenesis in eukaryotes);04712(Circadian rhythm - plant)	K03115	NA	PREDICTED: putative casein kinase II subunit beta-4 isoform X3 [Brassica rapa]	13.2944	11.6868	14.4338	6.11781	5.68112	5.25484	2.31123	1.20866	1.19814e-05	0.000221405	up	yes
MSTRG.17664	BraA10g033140.3C	BraA10g033140.3C	GO:0005515(protein binding);GO:0005524(ATP binding);GO:0005618(cell wall);GO:0005634(nucleus);GO:0005794(Golgi apparatus);GO:0005829(cytosol);GO:0005886(plasma membrane);GO:0006351(transcription, DNA-templated);GO:0006355(regulation of transcription, DNA-templated);GO:0006457(protein folding);GO:0009408(response to heat);GO:0009615(response to virus);GO:0009617(response to bacterium);GO:0046686(r…	03040(Spliceosome);04141(Protein processing in endoplasmic reticulum);04144(Endocytosis)	K03283	NA	PREDICTED: probable mediator of RNA polymerase II transcription subunit 37e [Brassica oleracea var. oleracea]	3.78236	4.59856	2.21882	0.563459	0.73192	0.206717	7.05664	2.81898	1.21642e-05	0.000224	up	yes
BraA03g052170.3C	BraA03g052170.3C	BraA03g052170.3C	GO:0005886(plasma membrane);GO:0005887(integral component of plasma membrane);GO:0008515(sucrose transmembrane transporter activity);GO:0015770(sucrose transport);GO:0016020(membrane);GO:0016021(integral component of membrane);GO:0051119(sugar transmembrane transporter activity)	NA	NA	NA	PREDICTED: bidirectional sugar transporter SWEET14 [Brassica rapa]	2.68669	1.261	1.70657	0.117557	0.111095	0.149345	14.9585	3.90289	1.28146e-05	0.000235364	up	yes
BraA05g013260.3C	BraA05g013260.3C	BraA05g013260.3C	GO:0000989(transcription factor activity, transcription factor binding);GO:0003700(transcription factor activity, sequence-specific DNA binding);GO:0005515(protein binding);GO:0005634(nucleus);GO:0006351(transcription, DNA-templated);GO:0006355(regulation of transcription, DNA-templated);GO:0008270(zinc ion binding);GO:0010100(negative regulation of photomorphogenesis);GO:0019904(protein domain s…	NA	NA	NA	PREDICTED: B-box zinc finger protein 25 [Brassica rapa]	5.20843	5.81548	6.36171	0.885553	0.561033	1.08275	6.87358	2.78106	1.29653e-05	0.000237552	up	yes
MSTRG.9962	BraA06g028530.3C	MSTRG.9962.1;BraA06g028530.3C	GO:0003677(DNA binding);GO:0003700(transcription factor activity, sequence-specific DNA binding);GO:0005634(nucleus);GO:0006351(transcription, DNA-templated);GO:0006355(regulation of transcription, DNA-templated);GO:0009908(flower development);GO:0009910(negative regulation of flower development);GO:0010048(vernalization response);GO:0046983(protein dimerization activity);GO:0048587(regulation of…	NA	NA	NA	PREDICTED: protein MADS AFFECTING FLOWERING 5-like isoform X2 [Brassica rapa]	5.40035	5.74053	5.10796	12.904	12.2705	11.9464	0.437726	-1.1919	1.32031e-05	0.000241662	down	yes
MSTRG.12678	BraA08g010100.3C	MSTRG.12678.1	NA	NA	NA	NA		21.9386	23.7068	22.7747	9.42599	8.80341	11.1881	2.32583	1.21775	1.33785e-05	0.00024466	up	yes
BraA06g044270.3C	BraA06g044270.3C	BraA06g044270.3C	GO:0005739(mitochondrion);GO:0008150(biological_process)	00500(Starch and sucrose metabolism)	K01176	EC:3.2.1.1	PREDICTED: pentatricopeptide repeat-containing protein At4g39530 [Brassica rapa]	0.638431	1.25106	0	0	0	0	inf	inf	1.37117e-05	0.000250245	up	yes
MSTRG.15833	BraA09g056110.3C	BraA09g056110.3C	GO:0004838(L-tyrosine:2-oxoglutarate aminotransferase activity);GO:0005737(cytoplasm);GO:0005829(cytosol);GO:0006520(cellular amino acid metabolic process);GO:0006559(L-phenylalanine catabolic process);GO:0006572(tyrosine catabolic process);GO:0009058(biosynthetic process);GO:0030170(pyridoxal phosphate binding);GO:0080130(L-phenylalanine:2-oxoglutarate aminotransferase activity)	01230(Biosynthesis of amino acids);00270(Cysteine and methionine metabolism);00350(Tyrosine metabolism);00360(Phenylalanine metabolism);00400(Phenylalanine, tyrosine and tryptophan biosynthesis);00130(Ubiquinone and other terpenoid-quinone biosynthesis);00950(Isoquinoline alkaloid biosynthesis);00960(Tropane, piperidine and pyridine alkaloid biosynthesis)	K00815	EC:2.6.1.5	PREDICTED: tyrosine aminotransferase-like [Brassica rapa]	12.2634	12.708	10.398	4.68582	4.72924	4.29901	2.57906	1.36685	1.37273e-05	0.000250245	up	yes
MSTRG.13181	BraA08g023840.3C	BraA08g023840.3C	GO:0003674(molecular_function);GO:0005739(mitochondrion);GO:0007275(multicellular organism development);GO:0009733(response to auxin);GO:0009734(auxin-activated signaling pathway);GO:0009926(auxin polar transport);GO:0046620(regulation of organ growth)	04075(Plant hormone signal transduction)	K14488	NA	PREDICTED: auxin-responsive protein SAUR64-like [Brassica rapa]	0	0	0	4.43406	5.91401	0	-inf	-inf	1.37448e-05	0.000250279	down	yes
MSTRG.14004	BraA09g006360.3C	BraA09g006360.3C	GO:0003674(molecular_function);GO:0005739(mitochondrion);GO:0005773(vacuole);GO:0005886(plasma membrane);GO:0008150(biological_process);GO:0016021(integral component of membrane)	NA	NA	NA	PREDICTED: uncharacterized protein LOC103865733 [Brassica rapa]	12.0056	16.2104	12.2039	1.44605	4.30362	2.63463	4.8209	2.2693	1.38511e-05	0.000251782	up	yes
MSTRG.12665	BraA08g009670.3C	BraA08g009670.3C	GO:0000103(sulfate assimilation);GO:0005634(nucleus);GO:0005829(cytosol);GO:0008430(selenium binding);GO:0009506(plasmodesma);GO:0042542(response to hydrogen peroxide);GO:0046686(response to cadmium ion);GO:0071291(cellular response to selenium ion)	NA	NA	NA	BnaA08g07570D [Brassica napus]	6.52142	6.69898	5.28744	1.79975	1.63065	1.53565	3.72687	1.89796	1.40346e-05	0.000254897	up	yes
MSTRG.1858	BraA02g002980.3C	MSTRG.1858.1;BraA02g002980.3C	GO:0003674(molecular_function);GO:0005739(mitochondrion);GO:0008150(biological_process)	NA	NA	NA	PREDICTED: pentatricopeptide repeat-containing protein At5g09450, mitochondrial [Brassica rapa]	9.66597	5.92229	8.84522	3.52528	3.61022	3.53371	2.29009	1.19541	1.41868e-05	0.000256781	up	yes
MSTRG.1091	BraA01g025550.3C	MSTRG.1091.1	NA	NA	NA	NA		3.80199	3.24583	6.09979	9.72264	10.8217	10.5406	0.422958	-1.24141	1.45783e-05	0.000263192	down	yes
MSTRG.11313	BraA07g020650.3C	MSTRG.11313.1;MSTRG.11313.2	NA	NA	NA	NA		12.2586	5.67838	15.2322	22.4231	22.8525	27.2183	0.457545	-1.12801	1.46051e-05	0.000263452	down	yes
MSTRG.12111	BraA07g038270.3C	BraA07g038270.3C	GO:0003723(RNA binding);GO:0003964(RNA-directed DNA polymerase activity);GO:0005739(mitochondrion);GO:0006278(RNA-dependent DNA biosynthetic process);GO:0006397(mRNA processing);GO:0008380(RNA splicing);GO:0009845(seed germination);GO:0090351(seedling development);GO:1900864(mitochondrial RNA modification)	NA	NA	NA	PREDICTED: uncharacterized protein LOC103831905 [Brassica rapa]	1.39733	0.595528	0	0	0	0	inf	inf	1.46587e-05	0.000264193	up	yes
BraA07g012310.3C	BraA07g012310.3C	BraA07g012310.3C	GO:0001708(cell fate specification);GO:0003677(DNA binding);GO:0003700(transcription factor activity, sequence-specific DNA binding);GO:0005515(protein binding);GO:0005634(nucleus);GO:0006351(transcription, DNA-templated);GO:0006355(regulation of transcription, DNA-templated);GO:0009908(flower development);GO:0010093(specification of floral organ identity);GO:0046983(protein dimerization activity…	03060(Protein export)	K03217	NA	PREDICTED: agamous-like MADS-box protein AGL9 homolog isoform X2 [Brassica rapa]	3.83617	5.01728	5.66666	0.690462	0.075805	0.432729	12.1102	3.59815	1.501e-05	0.000269379	up	yes
MSTRG.16898	BraA10g017140.3C	BraA10g017140.3C	GO:0005375(copper ion transmembrane transporter activity);GO:0006825(copper ion transport);GO:0016020(membrane);GO:0016021(integral component of membrane);GO:0035434(copper ion transmembrane transport);GO:0048235(pollen sperm cell differentiation);GO:0048364(root development)	NA	NA	NA	BnaA10g12280D [Brassica napus]	0	4.7577	3.24508	0	0	0	inf	inf	1.50509e-05	0.000269885	up	yes
BraA08g031760.3C	BraA08g031760.3C	BraA08g031760.3C	GO:0000014(single-stranded DNA endodeoxyribonuclease activity);GO:0003676(nucleic acid binding);GO:0005576(extracellular region);GO:0006308(DNA catabolic process);GO:0010150(leaf senescence);GO:0016891(endoribonuclease activity, producing 5'-phosphomonoesters);GO:0043765(T/G mismatch-specific endonuclease activity);GO:0046872(metal ion binding);GO:0080187(floral organ senescence)	NA	NA	NA	PREDICTED: endonuclease 1-like [Brassica napus]	0.274734	0.055072	0.212387	2.82165	1.91265	2.32825	0.07677	-3.70331	1.52124e-05	0.000272088	down	yes
BraA07g037950.3C	BraA07g037950.3C	BraA07g037950.3C	GO:0003674(molecular_function);GO:0005575(cellular_component)	NA	NA	NA	PREDICTED: uncharacterized protein LOC103831871 isoform X1 [Brassica rapa]	4.64259	5.22785	5.48251	1.64665	1.68683	1.90914	2.92848	1.55015	1.56041e-05	0.000277921	up	yes
BraA08g021840.3C	BraA08g021840.3C	BraA08g021840.3C	GO:0003674(molecular_function);GO:0005739(mitochondrion);GO:0008150(biological_process)	00500(Starch and sucrose metabolism)	K01176	EC:3.2.1.1	PREDICTED: pentatricopeptide repeat-containing protein At4g38010 [Brassica rapa]	0	0	0	0	2.74994	0.52445	-inf	-inf	1.56714e-05	0.000278885	down	yes
MSTRG.12941	BraA08g017960.3C	BraA08g017960.3C	GO:0003674(molecular_function);GO:0005575(cellular_component);GO:0008150(biological_process)	NA	NA	NA	PREDICTED: uncharacterized protein LOC108869274 [Brassica rapa]	6.40569	6.24719	4.31464	0.896761	0.922929	0.955982	6.11294	2.61187	1.56944e-05	0.000279059	up	yes
MSTRG.17030	BraA10g020650.3C	BraA10g020650.3C	GO:0003674(molecular_function);GO:0005739(mitochondrion);GO:0005778(peroxisomal membrane);GO:0008150(biological_process);GO:0009507(chloroplast);GO:0009941(chloroplast envelope);GO:0016021(integral component of membrane)	04146(Peroxisome)	K13348	NA	PREDICTED: protein sym-1-like [Brassica rapa]	22.847	25.6429	25.9974	13.0009	11.7892	11.2313	2.06786	1.04814	1.57703e-05	0.000279705	up	yes
BraA05g011730.3C	BraA05g011730.3C	BraA05g011730.3C	GO:0005886(plasma membrane);GO:0006952(defense response);GO:0007165(signal transduction);GO:0016301(kinase activity)	NA	NA	NA	BnaA05g10540D [Brassica napus]	0.608994	0.466132	0.781247	2.22695	2.64649	2.3787	0.255976	-1.96592	1.59939e-05	0.00028296	down	yes
MSTRG.13396	BraA08g029090.3C	MSTRG.13396.2;BraA08g029090.3C	GO:0003674(molecular_function);GO:0005634(nucleus);GO:0008150(biological_process)	NA	NA	NA	PREDICTED: uncharacterized protein LOC103835939 [Brassica rapa]	7.02721	7.63823	5.91714	14.1034	16.7234	14.2154	0.456962	-1.12985	1.61157e-05	0.000284639	down	yes
BraA03g000760.3C	BraA03g000760.3C	BraA03g000760.3C	GO:0016491(oxidoreductase activity);GO:0055114(oxidation-reduction process)	00860(Porphyrin and chlorophyll metabolism)	K00218	EC:1.3.1.33	PREDICTED: short-chain dehydrogenase TIC 32, chloroplastic-like isoform X2 [Brassica rapa]	1.09375	1.63179	0.550934	6.27743	7.45068	5.22463	0.172876	-2.53219	1.63007e-05	0.000287063	down	yes
BraA09g010310.3C	BraA09g010310.3C	BraA09g010310.3C	GO:0003674(molecular_function);GO:0008150(biological_process);GO:0009507(chloroplast);GO:0016021(integral component of membrane);GO:0045492(xylan biosynthetic process)	NA	NA	NA	PREDICTED: protein IRX15-LIKE-like [Brassica rapa]	0	0	0	2.59847	0	3.19581	-inf	-inf	1.6403e-05	0.000288032	down	yes
BraA01g015710.3C	BraA01g015710.3C	BraA01g015710.3C	GO:0005886(plasma membrane);GO:0005887(integral component of plasma membrane);GO:0008515(sucrose transmembrane transporter activity);GO:0015770(sucrose transport);GO:0016020(membrane);GO:0016021(integral component of membrane);GO:0051119(sugar transmembrane transporter activity)	NA	NA	NA	PREDICTED: bidirectional sugar transporter SWEET14-like [Brassica napus]	0.866994	1.42987	0.774622	0.065065	0.04411	0	28.1336	4.81422	1.65433e-05	0.000289774	up	yes
BraA09g012250.3C	BraA09g012250.3C	BraA09g012250.3C	GO:0004837(tyrosine decarboxylase activity);GO:0005737(cytoplasm);GO:0006520(cellular amino acid metabolic process);GO:0006559(L-phenylalanine catabolic process);GO:0009611(response to wounding);GO:0030170(pyridoxal phosphate binding);GO:1990055(phenylacetaldehyde synthase activity)	00350(Tyrosine metabolism);00950(Isoquinoline alkaloid biosynthesis)	K01592	EC:4.1.1.25	PREDICTED: tyrosine decarboxylase 1 [Brassica rapa]	0.507613	0.640209	0.760123	0.047039	0.015862	0	30.3325	4.92279	1.68708e-05	0.000294536	up	yes
BraA09g038920.3C	BraA09g038920.3C	BraA09g038920.3C	GO:0003677(DNA binding);GO:0003700(transcription factor activity, sequence-specific DNA binding);GO:0005634(nucleus);GO:0006351(transcription, DNA-templated);GO:0006355(regulation of transcription, DNA-templated);GO:0009965(leaf morphogenesis);GO:0010434(bract formation);GO:0010582(floral meristem determinacy);GO:0043565(sequence-specific DNA binding);GO:0045893(positive regulation of transcripti…	00750(Vitamin B6 metabolism)	K05275	EC:1.1.1.65	PREDICTED: homeobox-leucine zipper protein ATHB-54 [Brassica rapa]	2.00358	1.26818	1.7694	0.129552	0.121977	0.054211	16.4883	4.04337	1.723e-05	0.000300066	up	yes
BraA03g036840.3C	BraA03g036840.3C	BraA03g036840.3C	GO:0003677(DNA binding);GO:0003700(transcription factor activity, sequence-specific DNA binding);GO:0005634(nucleus);GO:0006351(transcription, DNA-templated);GO:0006355(regulation of transcription, DNA-templated);GO:0009793(embryo development ending in seed dormancy);GO:0009908(flower development);GO:0010014(meristem initiation);GO:0010072(primary shoot apical meristem specification);GO:0010160(f…	03018(RNA degradation)	K12581	NA	PREDICTED: protein CUP-SHAPED COTYLEDON 1 [Brassica rapa]	0.913429	1.07301	0.903456	0.028763	0.085376	0.039947	18.7551	4.22921	1.864e-05	0.000322236	up	yes
MSTRG.7846	BraA05g023720.3C	BraA05g023720.3C	GO:0005737(cytoplasm);GO:0009807(lignan biosynthetic process);GO:0010283(pinoresinol reductase activity);GO:0055114(oxidation-reduction process)	00941(Flavonoid biosynthesis)	K13081	EC:1.17.1.3	PREDICTED: pinoresinol reductase 1 [Brassica rapa]	3.91352	5.47193	5.15083	13.2308	12.6416	13.1048	0.372943	-1.42297	1.87961e-05	0.00032467	down	yes
MSTRG.7167	BraA05g003520.3C	MSTRG.7167.1	NA	NA	NA	NA		12.8303	14.6192	10.1429	3.00513	0.565805	3.2416	5.51812	2.46418	1.90342e-05	0.000328247	up	yes
MSTRG.1372	BraA01g036020.3C	BraA01g036020.3C	GO:0006810(transport);GO:0009055(electron carrier activity);GO:0009507(chloroplast);GO:0009535(chloroplast thylakoid membrane);GO:0009773(photosynthetic electron transport in photosystem I);GO:0010598(NAD(P)H dehydrogenase complex (plastoquinone));GO:0046872(metal ion binding);GO:0051537(2 iron, 2 sulfur cluster binding)	NA	NA	NA	PREDICTED: photosynthetic NDH subunit of subcomplex B 3, chloroplastic [Brassica rapa]	9.29021	12.2834	10.8907	2.34958	2.06928	2.39524	4.76428	2.25226	1.93193e-05	0.000332621	up	yes
MSTRG.13893	BraA09g003360.3C	BraA09g003360.3C	GO:0004672(protein kinase activity);GO:0004674(protein serine/threonine kinase activity);GO:0005524(ATP binding);GO:0005886(plasma membrane);GO:0006468(protein phosphorylation);GO:0007169(transmembrane receptor protein tyrosine kinase signaling pathway);GO:0016021(integral component of membrane);GO:0016301(kinase activity);GO:0016310(phosphorylation)	04075(Plant hormone signal transduction);04626(Plant-pathogen interaction)	K13416	EC:2.7.10.1;EC:2.7.11.1	PREDICTED: probably inactive leucine-rich repeat receptor-like protein kinase At3g28040 [Brassica rapa]	0.603195	0.853205	2.28153	0.061785	0.090461	0	24.5519	4.61776	1.93413e-05	0.00033273	up	yes
MSTRG.11629	BraA07g026670.3C	BraA07g026670.3C	GO:0004674(protein serine/threonine kinase activity);GO:0005524(ATP binding);GO:0005634(nucleus);GO:0005737(cytoplasm);GO:0006468(protein phosphorylation);GO:0006970(response to osmotic stress);GO:0016301(kinase activity);GO:0035556(intracellular signal transduction);GO:0080167(response to karrikin)	04075(Plant hormone signal transduction)	K14498	EC:2.7.11.1	PREDICTED: serine/threonine-protein kinase SRK2C [Brassica rapa]	17.8949	17.7625	19.1761	8.35121	8.69174	8.52033	2.14501	1.10099	1.95849e-05	0.000336374	up	yes
MSTRG.13564	BraA08g032480.3C	MSTRG.13564.1	NA	NA	NA	NA		13.6	11.6251	14.1581	4.95626	4.02607	5.49343	2.72063	1.44394	1.98054e-05	0.000339252	up	yes
MSTRG.11172	BraA07g017010.3C	MSTRG.11172.1;BraA07g017010.3C	GO:0005524(ATP binding);GO:0005634(nucleus);GO:0006952(defense response);GO:0043531(ADP binding)	04626(Plant-pathogen interaction)	K13457	NA	BnaA07g12270D [Brassica napus]	1.65831	1.53436	1.61861	3.4338	3.6532	3.28057	0.464069	-1.10759	1.98148e-05	0.000339252	down	yes
BraA04g026750.3C	BraA04g026750.3C	BraA04g026750.3C	GO:0003824(catalytic activity);GO:0005506(iron ion binding);GO:0005739(mitochondrion);GO:0006633(fatty acid biosynthetic process);GO:0016021(integral component of membrane);GO:0016491(oxidoreductase activity);GO:0055114(oxidation-reduction process)	00073(Cutin, suberine and wax biosynthesis)	K15404	EC:4.1.99.5	BnaA04g29150D [Brassica napus]	1.92731	1.62126	2.11993	0.300681	0.213443	0.070698	9.69269	3.2769	1.98165e-05	0.000339252	up	yes
MSTRG.4592	BraA03g027870.3C	BraA03g027870.3C	GO:0005506(iron ion binding);GO:0005783(endoplasmic reticulum);GO:0009507(chloroplast);GO:0016020(membrane);GO:0016021(integral component of membrane);GO:0016709(oxidoreductase activity, acting on paired donors, with incorporation or reduction of molecular oxygen, NAD(P)H as one donor, and incorporation of one atom of oxygen);GO:0019825(oxygen binding);GO:0020037(heme binding);GO:0044550(secondar…	00941(Flavonoid biosynthesis);00944(Flavone and flavonol biosynthesis)	K13083	EC:1.14.13.88	PREDICTED: cytochrome P450 76C2-like [Brassica rapa]	1.62655	7.34311	1.47536	0.348461	0.38376	0.119458	12.264	3.61636	2.08831e-05	0.0003555	up	yes
MSTRG.1025	BraA01g022650.3C	BraA01g022650.3C	GO:0004301(epoxide hydrolase activity);GO:0005634(nucleus);GO:0005829(cytosol)	00590(Arachidonic acid metabolism);04146(Peroxisome)	K08726	EC:3.3.2.10;EC:3.1.3.76	BnaA01g19710D [Brassica napus]	3.30867	3.41716	4.15536	12.5836	11.0114	10.099	0.322942	-1.63065	2.10236e-05	0.000357317	down	yes
MSTRG.1533	BraA01g040230.3C	BraA01g040230.3C	GO:0005344(oxygen transporter activity);GO:0005737(cytoplasm);GO:0006631(fatty acid metabolic process);GO:0009735(response to cytokinin);GO:0015671(oxygen transport);GO:0019432(triglyceride biosynthetic process);GO:0019825(oxygen binding);GO:0020037(heme binding);GO:0046872(metal ion binding)	NA	NA	NA	PREDICTED: non-symbiotic hemoglobin 2 [Brassica rapa]	13.5757	14.5195	16.1036	2.1506	4.2357	2.70382	4.8623	2.28164	2.21537e-05	0.000373526	up	yes
BraA09g025830.3C	BraA09g025830.3C	BraA09g025830.3C	GO:0004674(protein serine/threonine kinase activity);GO:0005515(protein binding);GO:0005524(ATP binding);GO:0005576(extracellular region);GO:0005886(plasma membrane);GO:0006468(protein phosphorylation);GO:0009506(plasmodesma);GO:0009737(response to abscisic acid);GO:0016021(integral component of membrane);GO:0016301(kinase activity);GO:0042742(defense response to bacterium)	00520(Amino sugar and nucleotide sugar metabolism)	K01183	EC:3.2.1.14	PREDICTED: cysteine-rich receptor-like protein kinase 36 [Brassica rapa]	0.260417	0.150156	0.268671	2.07983	1.71285	1.7648	0.122222	-3.03243	2.24681e-05	0.000378226	down	yes
MSTRG.501	BraA01g009330.3C	MSTRG.501.1;BraA01g009330.3C	GO:0000166(nucleotide binding);GO:0003676(nucleic acid binding);GO:0005634(nucleus);GO:0005829(cytosol);GO:0009735(response to cytokinin)	NA	NA	NA	PREDICTED: binding partner of ACD11 1-like [Brassica rapa]	6.85342	10.0038	4.67649	17.6993	15.2069	17.4558	0.427578	-1.22574	2.25145e-05	0.000378705	down	yes
MSTRG.10134	BraA06g032860.3C	BraA06g032860.3C	GO:0005634(nucleus)	NA	NA	NA	PREDICTED: uncharacterized protein LOC103874418 [Brassica rapa]	9.73063	8.12673	8.1673	13.8565	40.6524	13.8574	0.380665	-1.39341	2.27413e-05	0.000382216	down	yes
BraA04g022210.3C	BraA04g022210.3C	BraA04g022210.3C	GO:0003674(molecular_function);GO:0005634(nucleus);GO:0008150(biological_process)	NA	NA	NA	PREDICTED: uncharacterized protein LOC103865095 [Brassica rapa]	0.005993	0.024834	0.104535	0.8	0.901015	0.868833	0.0526732	-4.24679	2.28962e-05	0.000384514	down	yes
BraA07g005690.3C	BraA07g005690.3C	BraA07g005690.3C	GO:0006952(defense response);GO:0007165(signal transduction);GO:0016021(integral component of membrane);GO:0016301(kinase activity)	NA	NA	NA	PREDICTED: receptor-like protein 12 [Brassica napus]	0.355552	0.973426	1.27998	0	0.012291	0.059068	36.561	5.19224	2.2948e-05	0.000385079	up	yes
BraA03g041780.3C	BraA03g041780.3C	BraA03g041780.3C	GO:0005576(extracellular region);GO:0016042(lipid catabolic process);GO:0016788(hydrolase activity, acting on ester bonds);GO:0052689(carboxylic ester hydrolase activity)	00561(Glycerolipid metabolism)	K00679	EC:2.3.1.158	PREDICTED: GDSL esterase/lipase At2g04570 [Brassica rapa]	1.12715	1.66771	2.59316	0.096386	0.176292	0.166033	12.2815	3.61841	2.36198e-05	0.000395101	up	yes
MSTRG.9591		MSTRG.9591.2;MSTRG.9591.1	NA	NA	NA	NA		15.5124	15.5845	17.028	6.77001	5.28691	6.29895	2.62178	1.39054	2.43348e-05	0.000405778	up	yes
MSTRG.12611	BraA08g008100.3C	MSTRG.12611.1;BraA08g008100.3C	GO:0003674(molecular_function);GO:0005575(cellular_component);GO:0008150(biological_process)	03013(RNA transport)	K03242	NA	PREDICTED: transmembrane protein 18-like [Brassica rapa]	11.5291	10.5349	12.3361	4.51712	3.95138	5.52906	2.45758	1.29724	2.44285e-05	0.000406807	up	yes
BraA04g017130.3C	BraA04g017130.3C	BraA04g017130.3C	GO:0004672(protein kinase activity);GO:0004674(protein serine/threonine kinase activity);GO:0005524(ATP binding);GO:0005576(extracellular region);GO:0006468(protein phosphorylation);GO:0007169(transmembrane receptor protein tyrosine kinase signaling pathway);GO:0016021(integral component of membrane);GO:0016301(kinase activity);GO:0016310(phosphorylation)	04075(Plant hormone signal transduction)	K13415	EC:2.7.10.1;EC:2.7.11.1	PREDICTED: probable LRR receptor-like serine/threonine-protein kinase At4g37250 [Brassica rapa]	2.07281	0.262268	4.32247	0.02978	0.120908	0.192791	19.3827	4.2767	2.49318e-05	0.000414102	up	yes
BraA08g013110.3C	BraA08g013110.3C	BraA08g013110.3C	GO:0005886(plasma membrane);GO:0007165(signal transduction);GO:0009617(response to bacterium);GO:0009682(induced systemic resistance);GO:0016021(integral component of membrane);GO:0031347(regulation of defense response);GO:1900426(positive regulation of defense response to bacterium);GO:1902290(positive regulation of defense response to oomycetes)	NA	NA	NA	PREDICTED: receptor-like protein 51 [Brassica rapa]	0	0.552724	2.65411	0	0	0	inf	inf	2.5144e-05	0.000417097	up	yes
BraA07g011050.3C	BraA07g011050.3C	BraA07g011050.3C	GO:0005576(extracellular region);GO:0005618(cell wall);GO:0009507(chloroplast);GO:0009534(chloroplast thylakoid);GO:0016042(lipid catabolic process);GO:0016788(hydrolase activity, acting on ester bonds);GO:0048046(apoplast);GO:0052689(carboxylic ester hydrolase activity)	00561(Glycerolipid metabolism)	K00679	EC:2.3.1.158	PREDICTED: GDSL esterase/lipase At1g29670-like [Brassica rapa]	4.70101	4.38756	2.50194	0.798448	0.393427	0.314254	7.69556	2.94403	2.64045e-05	0.00043549	up	yes
MSTRG.6201		MSTRG.6201.1;MSTRG.6201.2	NA	NA	NA	NA		26.7307	31.5358	31.3694	24.313	191.226	129.974	0.259429	-1.94659	2.69459e-05	0.000443727	down	yes
MSTRG.5702	BraA03g056130.3C	BraA03g056130.3C	GO:0000963(mitochondrial RNA processing);GO:0003674(molecular_function);GO:0005739(mitochondrion);GO:0008270(zinc ion binding);GO:0009507(chloroplast);GO:0016554(cytidine to uridine editing);GO:0080156(mitochondrial mRNA modification)	00500(Starch and sucrose metabolism)	K01176	EC:3.2.1.1	PREDICTED: pentatricopeptide repeat-containing protein At4g30700 [Brassica rapa]	0.784716	0.59215	0	0	0	0	inf	inf	2.85423e-05	0.000466389	up	yes
MSTRG.17661	BraA10g033130.3C	BraA10g033130.3C	GO:0005515(protein binding);GO:0005524(ATP binding);GO:0005618(cell wall);GO:0005634(nucleus);GO:0005794(Golgi apparatus);GO:0005829(cytosol);GO:0005886(plasma membrane);GO:0006351(transcription, DNA-templated);GO:0006355(regulation of transcription, DNA-templated);GO:0006457(protein folding);GO:0009408(response to heat);GO:0009615(response to virus);GO:0009617(response to bacterium);GO:0046686(r…	03040(Spliceosome);04141(Protein processing in endoplasmic reticulum);04144(Endocytosis)	K03283	NA	PREDICTED: probable mediator of RNA polymerase II transcription subunit 37e [Brassica oleracea var. oleracea]	11.8038	7.99395	6.16112	0.45757	0	0.999616	17.8144	4.15497	2.85755e-05	0.000466455	up	yes
MSTRG.7834	BraA05g023120.3C	MSTRG.7834.1;BraA05g023120.3C	GO:0005634(nucleus);GO:0031348(negative regulation of defense response);GO:0034051(negative regulation of plant-type hypersensitive response);GO:0045595(regulation of cell differentiation)	04144(Endocytosis)	K12191	NA	protein LOL1 [Brassica rapa]	6.63004	8.0631	9.08992	2.93899	2.30987	2.88455	2.92412	1.548	2.85904e-05	0.000466455	up	yes
MSTRG.5680	BraA03g055460.3C	BraA03g055460.3C	GO:0005385(zinc ion transmembrane transporter activity);GO:0005524(ATP binding);GO:0005886(plasma membrane);GO:0005887(integral component of plasma membrane);GO:0008551(cadmium-exporting ATPase activity);GO:0015086(cadmium ion transmembrane transporter activity);GO:0015434(cadmium-transporting ATPase activity);GO:0016463(zinc-exporting ATPase activity);GO:0019829(cation-transporting ATPase activi…	00190(Oxidative phosphorylation)	K01535	EC:3.6.3.6	PREDICTED: LOW QUALITY PROTEIN: cadmium/zinc-transporting ATPase HMA2-like [Brassica rapa]	0.774675	0.838426	0.834364	0.094663	0.019077	0.087921	12.1365	3.60128	2.86212e-05	0.000466598	up	yes
MSTRG.7621	BraA05g014250.3C	BraA05g014250.3C	GO:0005794(Golgi apparatus);GO:0016021(integral component of membrane);GO:0016413(O-acetyltransferase activity);GO:0071554(cell wall organization or biogenesis)	NA	NA	NA	PREDICTED: protein trichome birefringence-like 45 [Brassica rapa]	8.78314	10.283	9.68867	3.11085	3.50218	3.18363	2.93517	1.55344	2.91085e-05	0.000473813	up	yes
BraA02g003760.3C	BraA02g003760.3C	BraA02g003760.3C	GO:0003674(molecular_function);GO:0005634(nucleus);GO:0008150(biological_process)	NA	NA	NA	PREDICTED: putative protein TPRXL [Brassica rapa]	0	2.06251	3.0687	0	0	0	inf	inf	2.91347e-05	0.000473875	up	yes
BraA06g010440.3C	BraA06g010440.3C	BraA06g010440.3C	GO:0003674(molecular_function);GO:0005634(nucleus);GO:0008150(biological_process)	NA	NA	NA	PREDICTED: F-box/kelch-repeat protein SKIP11 [Brassica rapa]	0	0	0	0.997199	1.50574	0	-inf	-inf	2.96069e-05	0.000480081	down	yes
MSTRG.939	BraA01g020350.3C	MSTRG.939.1	NA	NA	NA	NA		0	0	0	0	4.99283	6.43463	-inf	-inf	3.04051e-05	0.000491893	down	yes
BraA06g020060.3C	BraA06g020060.3C	BraA06g020060.3C	GO:0005576(extracellular region);GO:0016021(integral component of membrane)	NA	NA	NA	BnaA06g17840D [Brassica napus]	0	1.93003	2.19764	0	0	0	inf	inf	3.12697e-05	0.000505109	up	yes
MSTRG.15413	BraA09g046810.3C	BraA09g046810.3C	GO:0016614(oxidoreductase activity, acting on CH-OH group of donors);GO:0016832(aldehyde-lyase activity);GO:0050660(flavin adenine dinucleotide binding);GO:0055114(oxidation-reduction process)	00260(Glycine, serine and threonine metabolism)	K00108	EC:1.1.99.1	PREDICTED: protein HOTHEAD-like [Brassica rapa]	2.90811	2.53407	3.03057	0.326783	0.697509	0.382565	6.02247	2.59035	3.16444e-05	0.00050987	up	yes
MSTRG.1269	BraA01g032820.3C	BraA01g032820.3C	GO:0005618(cell wall);GO:0005886(plasma membrane);GO:0006952(defense response);GO:0007165(signal transduction);GO:0009506(plasmodesma);GO:0009507(chloroplast);GO:0016020(membrane);GO:0048046(apoplast)	NA	NA	NA	PREDICTED: DNA-damage-repair/toleration protein DRT100-like [Brassica rapa]	34.4096	7.54549	35.483	88.1238	69.8785	78.1062	0.327977	-1.60833	3.18093e-05	0.000510709	down	yes
BraA08g018510.3C	BraA08g018510.3C	BraA08g018510.3C	GO:0003674(molecular_function);GO:0005575(cellular_component);GO:0008150(biological_process)	NA	NA	NA	PREDICTED: uncharacterized protein LOC103834711 [Brassica rapa]	1.36444	0.751032	0	0	0	0	inf	inf	3.23067e-05	0.000517909	up	yes
BraA09g036560.3C	BraA09g036560.3C	BraA09g036560.3C	GO:0005634(nucleus);GO:0005737(cytoplasm);GO:0009733(response to auxin);GO:0010252(auxin homeostasis);GO:0010279(indole-3-acetic acid amido synthetase activity)	04075(Plant hormone signal transduction)	K14487	NA	PREDICTED: indole-3-acetic acid-amido synthetase GH3.17 [Brassica rapa]	0.782326	0.608019	0.681827	0.059175	0	0	35.0177	5.13001	3.34048e-05	0.000533093	up	yes
BraA10g016990.3C	BraA10g016990.3C	BraA10g016990.3C	GO:0004722(protein serine/threonine phosphatase activity);GO:0005634(nucleus);GO:0005794(Golgi apparatus);GO:0005829(cytosol);GO:0005886(plasma membrane);GO:0006470(protein dephosphorylation);GO:0009414(response to water deprivation);GO:0009658(chloroplast organization);GO:0009737(response to abscisic acid);GO:0009788(negative regulation of abscisic acid-activated signaling pathway);GO:0010118(st…	NA	NA	NA	PREDICTED: probable protein phosphatase 2C 78 [Brassica rapa]	0.757571	1.06053	0.502833	4.27904	4.50815	3.67565	0.186228	-2.42486	3.36814e-05	0.000536419	down	yes
MSTRG.15133	BraA09g040080.3C	BraA09g040080.3C	GO:0005507(copper ion binding);GO:0005576(extracellular region);GO:0005783(endoplasmic reticulum);GO:0005789(endoplasmic reticulum membrane);GO:0010073(meristem maintenance);GO:0016036(cellular response to phosphate starvation);GO:0016682(oxidoreductase activity, acting on diphenols and related substances as donors, oxygen as acceptor);GO:0016722(oxidoreductase activity, oxidizing metal ions);GO:…	NA	NA	NA	PREDICTED: multicopper oxidase LPR1 [Brassica rapa]	4.44152	4.17746	4.008	9.46165	8.62595	9.25973	0.461726	-1.11489	3.41499e-05	0.000542937	down	yes
BraA02g001040.3C	BraA02g001040.3C	BraA02g001040.3C	GO:0003677(DNA binding);GO:0003700(transcription factor activity, sequence-specific DNA binding);GO:0005634(nucleus);GO:0006351(transcription, DNA-templated);GO:0006355(regulation of transcription, DNA-templated);GO:0009909(regulation of flower development);GO:0010200(response to chitin);GO:0042803(protein homodimerization activity);GO:0046621(negative regulation of organ growth);GO:0048441(petal…	NA	NA	NA	PREDICTED: trihelix transcription factor PTL-like isoform X1 [Brassica rapa]	0.597857	0.514196	0.434048	0.030059	0.030305	0.042679	15.0044	3.90732	3.42381e-05	0.000543816	up	yes
MSTRG.5500	BraA03g050250.3C	MSTRG.5500.2;BraA03g050250.3C	GO:0003999(adenine phosphoribosyltransferase activity);GO:0005737(cytoplasm);GO:0005829(cytosol);GO:0006168(adenine salvage);GO:0044209(AMP salvage)	00230(Purine metabolism)	K00759	EC:2.4.2.7	PREDICTED: adenine phosphoribosyltransferase 3 isoform X2 [Brassica rapa]	4.08572	3.54825	3.56739	0.416019	0.706507	0.80608	5.808	2.53804	3.53757e-05	0.000559068	up	yes
MSTRG.3922	BraA03g012870.3C	BraA03g012870.3C	GO:0005783(endoplasmic reticulum);GO:0005788(endoplasmic reticulum lumen);GO:0006508(proteolysis);GO:0008237(metallopeptidase activity);GO:0009507(chloroplast);GO:0009850(auxin metabolic process);GO:0010178(IAA-amino acid conjugate hydrolase activity);GO:0010179(IAA-Ala conjugate hydrolase activity)	NA	NA	NA	PREDICTED: IAA-amino acid hydrolase ILR1-like 2 [Brassica rapa]	1.66355	1.46903	1.94436	6.72912	6.14835	5.40006	0.277769	-1.84804	3.56107e-05	0.000562363	down	yes
MSTRG.1378	BraA01g036090.3C	BraA01g036090.3C	GO:0003700(transcription factor activity, sequence-specific DNA binding);GO:0005634(nucleus);GO:0006355(regulation of transcription, DNA-templated);GO:0007275(multicellular organism development);GO:0046872(metal ion binding)	NA	NA	NA	PREDICTED: protein tesmin/TSO1-like CXC 8 [Brassica rapa]	0.874366	0.711003	0.977141	0.078967	0.032012	0	23.09	4.5292	3.56744e-05	0.000562948	up	yes
MSTRG.2987	BraA02g036170.3C	BraA02g036170.3C;MSTRG.2987.2	GO:0003674(molecular_function);GO:0005739(mitochondrion);GO:0005743(mitochondrial inner membrane);GO:0006744(ubiquinone biosynthetic process)	NA	NA	NA	PREDICTED: ubiquinone biosynthesis protein COQ4 homolog, mitochondrial-like [Brassica rapa]	2.03737	10.1253	7.96029	0.690772	0.892153	0.983003	7.84238	2.97129	3.61042e-05	0.000567616	up	yes
MSTRG.16749	BraA10g013690.3C	MSTRG.16749.1	NA	NA	NA	NA		11.6251	11.8621	11.4811	4.71647	4.44798	7.6708	2.07709	1.05456	3.61562e-05	0.000568011	up	yes
BraA10g023430.3C	BraA10g023430.3C	BraA10g023430.3C	GO:0005739(mitochondrion);GO:0008375(acetylglucosaminyltransferase activity);GO:0016021(integral component of membrane);GO:0016757(transferase activity, transferring glycosyl groups)	04144(Endocytosis)	K12471	NA	PREDICTED: uncharacterized protein LOC103846350 [Brassica rapa]	0.560445	0.901181	1.82427	0.043445	0.086992	0	25.1915	4.65486	3.63695e-05	0.000570938	up	yes
BraA03g060780.3C	BraA03g060780.3C	BraA03g060780.3C	GO:0004601(peroxidase activity);GO:0005515(protein binding);GO:0005576(extracellular region);GO:0005737(cytoplasm);GO:0006979(response to oxidative stress);GO:0020037(heme binding);GO:0042744(hydrogen peroxide catabolic process);GO:0046872(metal ion binding);GO:0048511(rhythmic process);GO:0055114(oxidation-reduction process)	00940(Phenylpropanoid biosynthesis)	K00430	EC:1.11.1.7	PREDICTED: peroxidase 50-like isoform X1 [Brassica napus]	0.085929	0.255072	0.38432	2.27917	3.18535	2.22267	0.0943545	-3.40576	3.71385e-05	0.000582147	down	yes
MSTRG.467	BraA01g008730.3C	BraA01g008730.3C	GO:0005576(extracellular region);GO:0016042(lipid catabolic process);GO:0016788(hydrolase activity, acting on ester bonds);GO:0052689(carboxylic ester hydrolase activity)	00860(Porphyrin and chlorophyll metabolism);00900(Terpenoid backbone biosynthesis)	K10960	EC:1.3.1.83	PREDICTED: GDSL esterase/lipase At4g28780 [Brassica rapa]	7.11304	7.46065	7.73549	1.81533	2.26443	1.72747	3.84162	1.94172	3.73797e-05	0.000585496	up	yes
MSTRG.5172	BraA03g041600.3C	BraA03g041600.3C	GO:0005524(ATP binding);GO:0008150(biological_process);GO:0016787(hydrolase activity)	04144(Endocytosis)	K12486	NA	PREDICTED: GPN-loop GTPase 3-like [Brassica rapa]	1.36119	2.44166	2.96806	0.047886	0.298784	0.062343	16.5543	4.04913	3.75042e-05	0.000586685	up	yes
BraA04g028600.3C	BraA04g028600.3C	BraA04g028600.3C	GO:0000302(response to reactive oxygen species);GO:0003677(DNA binding);GO:0003700(transcription factor activity, sequence-specific DNA binding);GO:0005515(protein binding);GO:0005634(nucleus);GO:0005737(cytoplasm);GO:0006351(transcription, DNA-templated);GO:0006355(regulation of transcription, DNA-templated);GO:0010200(response to chitin);GO:0042803(protein homodimerization activity);GO:0043565(…	NA	NA	NA	PREDICTED: heat stress transcription factor A-4a-like [Brassica rapa]	0	0	0	0	2.5381	2.7521	-inf	-inf	3.77439e-05	0.000589892	down	yes
BraA09g003510.3C	BraA09g003510.3C	BraA09g003510.3C	GO:0004252(serine-type endopeptidase activity);GO:0005576(extracellular region);GO:0005618(cell wall);GO:0006508(proteolysis);GO:0009505(plant-type cell wall);GO:0010214(seed coat development);GO:0048046(apoplast);GO:0048359(mucilage metabolic process involved in seed coat development);GO:0080001(mucilage extrusion from seed coat)	04144(Endocytosis)	K18443	NA	PREDICTED: subtilisin-like protease SBT1.7 isoform X2 [Brassica napus]	0	0	0	0.555929	0	0.693303	-inf	-inf	3.78908e-05	0.00059175	down	yes
BraA08g006700.3C	BraA08g006700.3C	BraA08g006700.3C	GO:0000139(Golgi membrane);GO:0000271(polysaccharide biosynthetic process);GO:0005794(Golgi apparatus);GO:0016021(integral component of membrane);GO:0016740(transferase activity);GO:0016757(transferase activity, transferring glycosyl groups);GO:0016759(cellulose synthase activity);GO:0016760(cellulose synthase (UDP-forming) activity);GO:0030244(cellulose biosynthetic process);GO:0048767(root hair…	00500(Starch and sucrose metabolism);00520(Amino sugar and nucleotide sugar metabolism)	K00770	EC:2.4.2.24	PREDICTED: cellulose synthase-like protein B6 isoform X1 [Brassica rapa]	0.541796	0.817231	1.34733	0.08792	0.117254	0.08604	9.29338	3.2162	3.90542e-05	0.000608125	up	yes
MSTRG.12303	BraA07g042330.3C	BraA07g042330.3C	GO:0004842(ubiquitin-protein transferase activity);GO:0005886(plasma membrane);GO:0008270(zinc ion binding);GO:0009611(response to wounding);GO:0009867(jasmonic acid mediated signaling pathway);GO:0016874(ligase activity);GO:0042742(defense response to bacterium)	NA	NA	NA	PREDICTED: E3 ubiquitin-protein ligase RGLG2 [Brassica rapa]	3.02133	3.50793	3.32315	9.55141	8.40917	9.28198	0.361655	-1.46731	4.11856e-05	0.000636168	down	yes
MSTRG.1398	BraA01g036540.3C	BraA01g036540.3C	GO:0005737(cytoplasm);GO:0052689(carboxylic ester hydrolase activity)	00564(Glycerophospholipid metabolism)	K06130	EC:3.1.1.5	PREDICTED: acyl-protein thioesterase 2-like isoform X2 [Brassica rapa]	1.34926	0.82316	2.70223	0.134158	0	0.03111	29.4955	4.88242	4.1537e-05	0.000640469	up	yes
MSTRG.12557	BraA08g005910.3C	MSTRG.12557.1;BraA08g005910.3C	GO:0004028(3-chloroallyl aldehyde dehydrogenase activity);GO:0004029(aldehyde dehydrogenase (NAD) activity);GO:0004030(aldehyde dehydrogenase [NAD(P)+] activity);GO:0005737(cytoplasm);GO:0005773(vacuole);GO:0005783(endoplasmic reticulum);GO:0005794(Golgi apparatus);GO:0006081(cellular aldehyde metabolic process);GO:0009269(response to desiccation);GO:0009506(plasmodesma);GO:0009536(plastid);GO:00…	00010(Glycolysis / Gluconeogenesis);00040(Pentose and glucuronate interconversions);00053(Ascorbate and aldarate metabolism);00620(Pyruvate metabolism);00071(Fatty acid degradation);00561(Glycerolipid metabolism);00280(Valine, leucine and isoleucine degradation);00310(Lysine degradation);00330(Arginine and proline metabolism);00340(Histidine metabolism);00380(Tryptophan metabolism);00410(beta-Ala…	K00128	EC:1.2.1.3	BnaA08g04430D [Brassica napus]	3.06459	2.84072	3.04405	6.58802	7.06812	8.55249	0.402968	-1.31126	4.19658e-05	0.000645864	down	yes
MSTRG.10936		MSTRG.10936.1	NA	NA	NA	NA		6.17412	6.78878	6.71698	2.34607	2.28532	2.32844	2.82763	1.49959	4.23615e-05	0.000650536	up	yes
BraA05g015010.3C	BraA05g015010.3C	BraA05g015010.3C	GO:0005576(extracellular region);GO:0005618(cell wall);GO:0005985(sucrose metabolic process);GO:0005986(sucrose biosynthetic process);GO:0008194(UDP-glycosyltransferase activity);GO:0009507(chloroplast);GO:0016157(sucrose synthase activity);GO:0080165(callose deposition in phloem sieve plate)	00500(Starch and sucrose metabolism)	K00695	EC:2.4.1.13	PREDICTED: sucrose synthase 5 [Brassica rapa]	1.55504	1.69673	1.29898	4.3227	4.32777	4.14673	0.355606	-1.49165	4.31324e-05	0.000660937	down	yes
BraA05g027160.3C	BraA05g027160.3C	BraA05g027160.3C	GO:0003674(molecular_function);GO:0005575(cellular_component);GO:0008150(biological_process)	NA	NA	NA	PREDICTED: F-box protein At5g07610-like [Brassica napus]	0	0.872488	1.16109	0	0	0	inf	inf	4.33512e-05	0.000663809	up	yes
BraA01g040040.3C	BraA01g040040.3C	BraA01g040040.3C	GO:0003677(DNA binding);GO:0003700(transcription factor activity, sequence-specific DNA binding);GO:0005634(nucleus);GO:0006351(transcription, DNA-templated);GO:0006355(regulation of transcription, DNA-templated)	04075(Plant hormone signal transduction)	K14491	NA	PREDICTED: transcription factor PCL1-like [Brassica rapa]	0	0	0	0	1.21257	1.20067	-inf	-inf	4.38933e-05	0.00067114	down	yes
BraA09g052130.3C	BraA09g052130.3C	BraA09g052130.3C	GO:0003824(catalytic activity);GO:0005829(cytosol);GO:0005886(plasma membrane)	00561(Glycerolipid metabolism)	K01054	EC:3.1.1.23	PREDICTED: caffeoylshikimate esterase-like isoform X1 [Brassica rapa]	0.178348	0.149895	0.186908	1.50817	1.70173	1.50778	0.109196	-3.19501	4.53273e-05	0.000690076	down	yes
MSTRG.6202		MSTRG.6202.1	NA	NA	NA	NA		1.71969	1.3975	4.05863	2.66474	55.1511	22.9025	0.0888994	-3.49168	4.5806e-05	0.000695864	down	yes
BraA03g036680.3C	BraA03g036680.3C	BraA03g036680.3C	GO:0003674(molecular_function);GO:0008150(biological_process)	NA	NA	NA	PREDICTED: IRK-interacting protein-like [Brassica rapa]	0	0.690947	1.01562	0	0	0	inf	inf	4.65732e-05	0.000707012	up	yes
MSTRG.6993	BraA04g032130.3C;BraA04g032140.3C	MSTRG.6993.1;BraA04g032140.3C	GO:0003674(molecular_function);GO:0008150(biological_process);GO:0016021(integral component of membrane)	NA	NA	NA	PREDICTED: uncharacterized protein LOC103866284 isoform X1 [Brassica rapa]	1.39799	1.6001	1.20857	3.40148	4.94848	6.26958	0.287742	-1.79715	4.6753e-05	0.000708907	down	yes
MSTRG.7602	BraA05g013650.3C	BraA05g013650.3C	GO:0003674(molecular_function);GO:0005575(cellular_component);GO:0008150(biological_process)	NA	NA	NA	PREDICTED: golgin subfamily A member 6-like protein 2 isoform X1 [Brassica napus]	0	0	0	0.916137	1.27904	0	-inf	-inf	4.75756e-05	0.000719136	down	yes
MSTRG.5322	BraA03g045260.3C	MSTRG.5322.1	NA	NA	NA	NA		10.2498	8.64653	10.9308	3.02577	2.83966	3.30689	3.25186	1.70127	4.88162e-05	0.000736837	up	yes
BraA05g010260.3C	BraA05g010260.3C	BraA05g010260.3C	GO:0005618(cell wall);GO:0009055(electron carrier activity);GO:0009506(plasmodesma);GO:0009793(embryo development ending in seed dormancy);GO:0010197(polar nucleus fusion);GO:0045551(cinnamyl-alcohol dehydrogenase activity);GO:0050660(flavin adenine dinucleotide binding);GO:0055114(oxidation-reduction process)	NA	NA	NA	PREDICTED: flavin-dependent oxidoreductase FOX2 [Brassica rapa]	0.07113	0.066747	0.100591	0.675105	0.688955	1.26077	0.0908509	-3.46036	4.90414e-05	0.000739708	down	yes
BraA03g049360.3C	BraA03g049360.3C	BraA03g049360.3C	GO:0005634(nucleus);GO:0016021(integral component of membrane)	NA	NA	NA	PREDICTED: uncharacterized protein LOC106440421 [Brassica napus]	0.950803	1.11762	0	0	0	0	inf	inf	4.90939e-05	0.000739972	up	yes
BraA06g029070.3C	BraA06g029070.3C	BraA06g029070.3C	GO:0003677(DNA binding);GO:0003700(transcription factor activity, sequence-specific DNA binding);GO:0005634(nucleus);GO:0006351(transcription, DNA-templated);GO:0006355(regulation of transcription, DNA-templated);GO:0010052(guard cell differentiation);GO:0010118(stomatal movement);GO:0043565(sequence-specific DNA binding);GO:0045893(positive regulation of transcription, DNA-templated);GO:0046872(…	04712(Circadian rhythm - plant)	K16222	NA	PREDICTED: dof zinc finger protein DOF5.7 [Brassica rapa]	2.0446	0.820898	0	0	0	0	inf	inf	5.12082e-05	0.000768014	up	yes
MSTRG.10359	BraA06g037830.3C	BraA06g037830.3C	GO:0005247(voltage-gated chloride channel activity);GO:0005253(anion channel activity);GO:0005622(intracellular);GO:0005634(nucleus);GO:0006821(chloride transport);GO:0009671(nitrate:proton symporter activity);GO:0009705(plant-type vacuole membrane);GO:0034707(chloride channel complex)	NA	NA	NA	PREDICTED: chloride channel protein CLC-b [Brassica rapa]	6.17919	7.17123	8.12589	2.99575	3.2392	3.24838	2.26464	1.17928	5.18499e-05	0.000776538	up	yes
MSTRG.9259	BraA06g010360.3C	MSTRG.9259.1;BraA06g010360.3C	GO:0005524(ATP binding);GO:0005773(vacuole);GO:0005886(plasma membrane);GO:0016021(integral component of membrane);GO:0016787(hydrolase activity)	00230(Purine metabolism);00240(Pyrimidine metabolism)	K01510	EC:3.6.1.5	PREDICTED: probable apyrase 5 [Brassica rapa]	8.6823	9.9621	8.44997	4.40226	3.45659	3.60418	2.36363	1.24101	5.19262e-05	0.000777132	up	yes
MSTRG.10784	BraA07g002560.3C	MSTRG.10784.1	NA	NA	NA	NA		5.07788	5.7339	4.13184	9.84763	11.9415	10.4283	0.463837	-1.10831	5.20597e-05	0.00077803	down	yes
MSTRG.2035	BraA02g006550.3C	BraA02g006550.3C	GO:0004356(glutamate-ammonia ligase activity);GO:0005515(protein binding);GO:0005524(ATP binding);GO:0005737(cytoplasm);GO:0005829(cytosol);GO:0006542(glutamine biosynthetic process);GO:0009399(nitrogen fixation);GO:0042128(nitrate assimilation)	01230(Biosynthesis of amino acids);00630(Glyoxylate and dicarboxylate metabolism);00910(Nitrogen metabolism);00250(Alanine, aspartate and glutamate metabolism);00220(Arginine biosynthesis)	K01915	EC:6.3.1.2	PREDICTED: glutamine synthetase cytosolic isozyme 1-4-like [Brassica rapa]	18.1203	17.1813	18.3038	9.82232	8.43084	6.70805	2.14755	1.10269	5.22587e-05	0.000780453	up	yes
MSTRG.5224	BraA03g042430.3C	MSTRG.5224.1;BraA03g042430.3C	GO:0008483(transaminase activity);GO:0009089(lysine biosynthetic process via diaminopimelate);GO:0009507(chloroplast);GO:0009862(systemic acquired resistance, salicylic acid mediated signaling pathway);GO:0010150(leaf senescence);GO:0010285(L,L-diaminopimelate aminotransferase activity);GO:0030170(pyridoxal phosphate binding);GO:0042742(defense response to bacterium)	01230(Biosynthesis of amino acids);00300(Lysine biosynthesis)	K10206	EC:2.6.1.83	BnaA03g38440D [Brassica napus]	3.97349	5.23469	4.23394	9.15558	10.4591	9.78061	0.457289	-1.12882	5.27168e-05	0.000785633	down	yes
MSTRG.12505	BraA08g004400.3C	BraA08g004400.3C	GO:0004371(glycerone kinase activity);GO:0005524(ATP binding);GO:0005737(cytoplasm);GO:0006071(glycerol metabolic process);GO:0016310(phosphorylation)	01200(Carbon metabolism);00051(Fructose and mannose metabolism);00561(Glycerolipid metabolism)	K00863	EC:2.7.1.28;EC:2.7.1.29	PREDICTED: putative 3,4-dihydroxy-2-butanone kinase [Brassica rapa]	3.08245	3.19036	3.75271	7.57185	7.72074	7.98027	0.430782	-1.21497	5.29861e-05	0.000788128	down	yes
BraA08g027560.3C	BraA08g027560.3C	BraA08g027560.3C	GO:0005739(mitochondrion);GO:0008150(biological_process)	NA	NA	NA	PREDICTED: uncharacterized protein LOC103835766 [Brassica rapa]	0.077017	0.072402	0	1.21605	1.82618	0.473987	0.0424942	-4.55659	5.29959e-05	0.000788128	down	yes
BraA10g008550.3C	BraA10g008550.3C	BraA10g008550.3C	GO:0003674(molecular_function);GO:0008150(biological_process);GO:0016021(integral component of membrane)	NA	NA	NA	PREDICTED: C2 and GRAM domain-containing protein At5g50170 [Brassica rapa]	2.10931	1.79431	2.3155	4.58718	5.05237	4.57028	0.437663	-1.19211	5.31194e-05	0.000788857	down	yes
BraA03g029500.3C	BraA03g029500.3C	BraA03g029500.3C	GO:0003674(molecular_function);GO:0005634(nucleus);GO:0006508(proteolysis)	NA	NA	NA	PREDICTED: uncharacterized protein LOC103858800 [Brassica rapa]	0.497595	0.656079	0	0	0	0	inf	inf	5.32193e-05	0.000789786	up	yes
BraA10g021010.3C	BraA10g021010.3C	BraA10g021010.3C	GO:0003824(catalytic activity);GO:0005737(cytoplasm);GO:0005783(endoplasmic reticulum);GO:0005794(Golgi apparatus);GO:0005886(plasma membrane);GO:0047372(acylglycerol lipase activity)	00561(Glycerolipid metabolism)	K01054	EC:3.1.1.23	PREDICTED: caffeoylshikimate esterase-like [Brassica rapa]	0	0	0	1.20347	0.954423	0	-inf	-inf	5.34199e-05	0.000792209	down	yes
MSTRG.13098	BraA08g022480.3C	MSTRG.13098.1	NA	NA	NA	NA		7.85838	8.64858	8.59665	2.21661	2.96546	3.00396	3.06664	1.61666	5.37121e-05	0.000795983	up	yes
MSTRG.14449		MSTRG.14449.1	NA	NA	NA	NA		5.23049	4.32383	7.26336	23.9848	20.0505	26.2116	0.239408	-2.06246	5.38214e-05	0.00079681	down	yes
MSTRG.7010	BraA05g000030.3C	BraA05g000030.3C	GO:0005634(nucleus);GO:0005777(peroxisome);GO:0010468(regulation of gene expression)	NA	NA	NA	PREDICTED: uncharacterized protein LOC103866327 [Brassica rapa]	2.97697	4.91679	3.47795	0.612241	0.555212	1.00063	5.24506	2.39096	5.38431e-05	0.00079681	up	yes
BraA06g037910.3C	BraA06g037910.3C	BraA06g037910.3C	NA	NA	NA	NA	PREDICTED: uncharacterized protein LOC103875254 [Brassica rapa]	1.41302	1.37195	0.597803	0.092284	0.050733	0	23.6529	4.56395	5.41988e-05	0.000800396	up	yes
BraA09g000950.3C	BraA09g000950.3C	BraA09g000950.3C	GO:0003674(molecular_function);GO:0005739(mitochondrion);GO:0009733(response to auxin)	04075(Plant hormone signal transduction)	K14488	NA	PREDICTED: auxin-responsive protein SAUR32 [Brassica rapa]	0	0	0	2.99452	0	2.26947	-inf	-inf	5.53682e-05	0.000815959	down	yes
MSTRG.4455	BraA03g024770.3C	BraA03g024770.3C	GO:0004674(protein serine/threonine kinase activity);GO:0004713(protein tyrosine kinase activity);GO:0005524(ATP binding);GO:0005886(plasma membrane);GO:0006468(protein phosphorylation);GO:0009507(chloroplast);GO:0016301(kinase activity)	04626(Plant-pathogen interaction)	K13430	EC:2.7.11.1	protein kinase [Brassica rapa]	1.0973	1.1613	1.1877	0.067295	0.168582	0.065781	11.4245	3.51407	5.66481e-05	0.000831925	up	yes
MSTRG.2264	BraA02g012390.3C	MSTRG.2264.1	NA	NA	NA	NA		13.2585	14.4963	14.6615	5.95284	4.77666	3.60898	2.95821	1.56473	5.7637e-05	0.000845277	up	yes
MSTRG.11736	BraA07g029460.3C	BraA07g029460.3C	GO:0004439(phosphatidylinositol-4,5-bisphosphate 5-phosphatase activity);GO:0004445(inositol-polyphosphate 5-phosphatase activity);GO:0005737(cytoplasm);GO:0016787(hydrolase activity);GO:0034485(phosphatidylinositol-3,4,5-trisphosphate 5-phosphatase activity);GO:0046856(phosphatidylinositol dephosphorylation)	00562(Inositol phosphate metabolism);04070(Phosphatidylinositol signaling system)	K01099	EC:3.1.3.36	PREDICTED: type IV inositol polyphosphate 5-phosphatase 3-like [Brassica rapa]	2.61338	2.83417	2.97293	6.38311	7.02077	6.49055	0.423258	-1.24039	5.78354e-05	0.000847013	down	yes
MSTRG.4253	BraA03g020250.3C	MSTRG.4253.1;BraA03g020250.3C	GO:0003676(nucleic acid binding);GO:0003723(RNA binding);GO:0005634(nucleus);GO:0005829(cytosol);GO:0008150(biological_process)	NA	NA	NA	PREDICTED: KH domain-containing protein At2g38610 [Brassica rapa]	9.03519	10.2643	9.17365	4.53301	3.8939	3.69262	2.34936	1.23227	5.79212e-05	0.000847179	up	yes
BraA09g006440.3C	BraA09g006440.3C	BraA09g006440.3C	GO:0003677(DNA binding);GO:0005634(nucleus);GO:0008150(biological_process)	NA	NA	NA	PREDICTED: remorin-like isoform X1 [Brassica rapa]	0	0.18128	0	1.51667	2.30931	1.78689	0.0322972	-4.95245	5.79268e-05	0.000847179	down	yes
MSTRG.13978	BraA09g005630.3C	BraA09g005630.3C	GO:0003674(molecular_function);GO:0005737(cytoplasm);GO:0010288(response to lead ion);GO:0046686(response to cadmium ion)	NA	NA	NA	PREDICTED: gamma-glutamylcyclotransferase 2-1 [Brassica rapa]	19.7465	18.4495	17.0888	7.66323	6.91859	6.26474	2.65199	1.40707	5.79719e-05	0.000847253	up	yes
MSTRG.12885	BraA08g016750.3C	MSTRG.12885.1;BraA08g016750.3C	GO:0004177(aminopeptidase activity);GO:0005634(nucleus);GO:0005783(endoplasmic reticulum);GO:0005829(cytosol);GO:0005886(plasma membrane);GO:0006508(proteolysis);GO:0008270(zinc ion binding);GO:0009926(auxin polar transport);GO:0010013(N-1-naphthylphthalamic acid binding);GO:0031090(organelle membrane);GO:0042277(peptide binding);GO:0043171(peptide catabolic process);GO:0070006(metalloaminopeptid…	00480(Glutathione metabolism)	K11140	EC:3.4.11.2	PREDICTED: aminopeptidase M1-like [Brassica rapa]	3.28226	3.94899	2.74011	6.85105	6.89547	6.35662	0.49601	-1.01156	5.84079e-05	0.000851862	down	yes
BraA01g028330.3C	BraA01g028330.3C	BraA01g028330.3C	GO:0003924(GTPase activity);GO:0005525(GTP binding);GO:0005737(cytoplasm);GO:0005874(microtubule)	04144(Endocytosis)	K01528	EC:3.6.5.5	PREDICTED: dynamin-related protein 4C-like [Brassica rapa]	3.57811	0.983692	2.49868	0.171334	0.255388	0.480531	7.78226	2.96019	5.87398e-05	0.000856114	up	yes
BraA02g041820.3C	BraA02g041820.3C	BraA02g041820.3C	GO:0003676(nucleic acid binding);GO:0003700(transcription factor activity, sequence-specific DNA binding);GO:0005634(nucleus);GO:0006355(regulation of transcription, DNA-templated);GO:0008270(zinc ion binding);GO:0044212(transcription regulatory region DNA binding);GO:0046872(metal ion binding)	NA	NA	NA	PREDICTED: zinc finger protein 3-like [Brassica rapa]	1.44618	1.3539	0	0	0	0	inf	inf	5.90327e-05	0.00085979	up	yes
MSTRG.9154	BraA06g008280.3C	BraA06g008280.3C	GO:0003674(molecular_function);GO:0008150(biological_process);GO:0009507(chloroplast)	NA	NA	NA	PREDICTED: uncharacterized protein LOC103871920 [Brassica rapa]	0	0	0	0	2.0882	1.21778	-inf	-inf	5.93464e-05	0.000863766	down	yes
BraA01g039470.3C	BraA01g039470.3C	BraA01g039470.3C	GO:0004871(signal transducer activity);GO:0005886(plasma membrane);GO:0009506(plasmodesma);GO:0016021(integral component of membrane);GO:0046658(anchored component of plasma membrane);GO:0051607(defense response to virus)	NA	NA	NA	PREDICTED: NDR1/HIN1-like protein 12 [Brassica rapa]	0	0	0	1.22049	2.14068	0	-inf	-inf	6.04617e-05	0.000878188	down	yes
BraA07g028740.3C	BraA07g028740.3C	BraA07g028740.3C	GO:0005576(extracellular region);GO:0005618(cell wall);GO:0005985(sucrose metabolic process);GO:0005986(sucrose biosynthetic process);GO:0008194(UDP-glycosyltransferase activity);GO:0009507(chloroplast);GO:0016157(sucrose synthase activity);GO:0080165(callose deposition in phloem sieve plate)	00500(Starch and sucrose metabolism)	K00695	EC:2.4.1.13	PREDICTED: sucrose synthase 6-like [Brassica rapa]	1.89556	1.38187	1.11648	4.27932	3.52023	4.4268	0.359381	-1.47641	6.08738e-05	0.000882962	down	yes
BraA02g022790.3C	BraA02g022790.3C	BraA02g022790.3C	GO:0004176(ATP-dependent peptidase activity);GO:0006508(proteolysis);GO:0009507(chloroplast)	NA	NA	NA	PREDICTED: uncharacterized protein LOC103852953 [Brassica rapa]	1.30123	1.19497	0	0	0	0	inf	inf	6.11542e-05	0.000886422	up	yes
MSTRG.1107	BraA01g026270.3C	MSTRG.1107.1;BraA01g026270.3C	GO:0005737(cytoplasm);GO:0006457(protein folding)	04141(Protein processing in endoplasmic reticulum)	K09523	NA	PREDICTED: chaperone protein dnaJ 6 isoform X1 [Brassica rapa]	1.31924	1.10593	0.707496	5.09535	5.5135	6.69177	0.181072	-2.46536	6.24401e-05	0.000903824	down	yes
MSTRG.3141	BraA02g040860.3C	BraA02g040860.3C	GO:0001666(response to hypoxia);GO:0003674(molecular_function)	NA	NA	NA	PREDICTED: uncharacterized protein LOC103854672 [Brassica rapa]	26.8455	25.5316	27.4982	57.7887	53.4314	55.378	0.47945	-1.06055	6.34465e-05	0.000916511	down	yes
MSTRG.17235	BraA10g024780.3C	BraA10g024780.3C	GO:0005737(cytoplasm);GO:0008150(biological_process)	NA	NA	NA	PREDICTED: serine/threonine-protein phosphatase 6 regulatory ankyrin repeat subunit A [Brassica rapa]	1.03793	1.56217	1.39045	11.0137	3.03047	3.00228	0.234098	-2.09482	6.36981e-05	0.000919519	down	yes
BraA09g057450.3C	BraA09g057450.3C	BraA09g057450.3C	GO:0003674(molecular_function);GO:0016021(integral component of membrane)	00240(Pyrimidine metabolism)	K13800	EC:2.7.4.-;EC:2.7.4.14	PREDICTED: UNC93-like protein 1 [Brassica rapa]	1.00235	0.530476	0	0	0	0	inf	inf	6.43388e-05	0.000928136	up	yes
MSTRG.6861	BraA04g028950.3C	BraA04g028950.3C	GO:0004869(cysteine-type endopeptidase inhibitor activity);GO:0005576(extracellular region);GO:0006952(defense response);GO:0006972(hyperosmotic response);GO:0006979(response to oxidative stress);GO:0009409(response to cold);GO:0009414(response to water deprivation)	NA	NA	NA	PREDICTED: cysteine proteinase inhibitor 3-like [Brassica rapa]	0.35039	0.401138	0.442031	0	34.9882	34.8243	0.0170966	-5.87014	6.51762e-05	0.000939576	down	yes
MSTRG.14613	BraA09g022910.3C	MSTRG.14613.2;MSTRG.14613.1;BraA09g022910.3C	GO:0003985(acetyl-CoA C-acetyltransferase activity);GO:0005737(cytoplasm);GO:0008152(metabolic process);GO:0016747(transferase activity, transferring acyl groups other than amino-acyl groups);GO:0046872(metal ion binding)	01200(Carbon metabolism);01212(Fatty acid metabolism);00620(Pyruvate metabolism);00630(Glyoxylate and dicarboxylate metabolism);00640(Propanoate metabolism);00650(Butanoate metabolism);00071(Fatty acid degradation);00072(Synthesis and degradation of ketone bodies);00280(Valine, leucine and isoleucine degradation);00310(Lysine degradation);00380(Tryptophan metabolism);00900(Terpenoid backbone bios…	K00626	EC:2.3.1.9	PREDICTED: probable acetyl-CoA acetyltransferase, cytosolic 2 isoform X1 [Brassica rapa]	3.38568	3.58924	3.38456	8.20155	7.34512	8.6211	0.428649	-1.22213	6.54744e-05	0.000943232	down	yes
MSTRG.15024	BraA09g037170.3C	MSTRG.15024.1;BraA09g037170.3C	GO:0005622(intracellular);GO:0005634(nucleus);GO:0005635(nuclear envelope);GO:0005737(cytoplasm);GO:0006606(protein import into nucleus);GO:0006913(nucleocytoplasmic transport);GO:0008536(Ran GTPase binding);GO:0008565(protein transporter activity)	00510(N-Glycan biosynthesis);04141(Protein processing in endoplasmic reticulum)	K12669	NA	PREDICTED: nuclear transport factor 2-like [Brassica napus]	5.44187	2.58654	0.220824	0	0	0.0822353	100.313	6.64836	6.65399e-05	0.000955333	up	yes
BraA03g034600.3C	BraA03g034600.3C	BraA03g034600.3C	GO:0003677(DNA binding);GO:0003700(transcription factor activity, sequence-specific DNA binding);GO:0005634(nucleus);GO:0006351(transcription, DNA-templated);GO:0006355(regulation of transcription, DNA-templated);GO:0009414(response to water deprivation);GO:0009555(pollen development);GO:0010286(heat acclimation);GO:0043565(sequence-specific DNA binding);GO:0044212(transcription regulatory region…	04626(Plant-pathogen interaction)	K13434	NA	PREDICTED: dehydration-responsive element-binding protein 2B-like [Brassica rapa]	0.776612	0	0.897959	0	0	0	inf	inf	6.72176e-05	0.000963756	up	yes
BraA03g027650.3C	BraA03g027650.3C	BraA03g027650.3C	GO:0003700(transcription factor activity, sequence-specific DNA binding);GO:0005634(nucleus);GO:0006351(transcription, DNA-templated);GO:0010200(response to chitin);GO:0043565(sequence-specific DNA binding);GO:0045892(negative regulation of transcription, DNA-templated)	NA	NA	NA	PREDICTED: heat stress transcription factor B-2b-like [Brassica rapa]	2.91295	2.95916	1.42013	0.163545	0.236666	0	18.221	4.18753	6.85666e-05	0.000981105	up	yes
MSTRG.902	BraA01g019380.3C	MSTRG.902.1	NA	NA	NA	NA		3.50229	4.18253	2.79123	8.00328	7.59417	7.84097	0.44696	-1.16178	6.97789e-05	0.000995759	down	yes
BraA10g019580.3C	BraA10g019580.3C	BraA10g019580.3C	GO:0005576(extracellular region);GO:0009505(plant-type cell wall);GO:0055114(oxidation-reduction process)	00053(Ascorbate and aldarate metabolism)	K00423	EC:1.10.3.3	PREDICTED: L-ascorbate oxidase-like [Brassica rapa]	4.88696	5.04488	5.26388	1.61239	1.63781	1.32943	3.31811	1.73036	6.9877e-05	0.000995818	up	yes
BraA09g041910.3C	BraA09g041910.3C	BraA09g041910.3C	GO:0005634(nucleus);GO:0016567(protein ubiquitination)	NA	NA	NA	BnaA09g31390D [Brassica napus]	0	0	0	0	1.37218	1.25833	-inf	-inf	7.09418e-05	0.00100896	down	yes
BraA06g037020.3C	BraA06g037020.3C	BraA06g037020.3C	GO:0005615(extracellular space);GO:0005739(mitochondrion);GO:0007275(multicellular organism development);GO:0033612(receptor serine/threonine kinase binding);GO:0048046(apoplast)	NA	NA	NA	BnaA06g31490D [Brassica napus]	2.99162	0	4.83319	0	0	0	inf	inf	7.3377e-05	0.00103871	up	yes
MSTRG.2599	BraA02g022410.3C	BraA02g022410.3C	GO:0008150(biological_process);GO:0009507(chloroplast);GO:0009535(chloroplast thylakoid membrane);GO:0009941(chloroplast envelope);GO:0016787(hydrolase activity)	NA	NA	NA	PREDICTED: uncharacterized protein LOC103852914 [Brassica rapa]	7.61353	6.7935	7.0141	13.9215	14.7621	15.2361	0.487734	-1.03583	7.54459e-05	0.00106373	down	yes
BraA09g024120.3C	BraA09g024120.3C	BraA09g024120.3C	GO:0003677(DNA binding);GO:0003700(transcription factor activity, sequence-specific DNA binding);GO:0005634(nucleus);GO:0006351(transcription, DNA-templated);GO:0006355(regulation of transcription, DNA-templated);GO:0010076(maintenance of floral meristem identity);GO:0046983(protein dimerization activity);GO:0048440(carpel development);GO:0048441(petal development);GO:0048442(sepal development);G…	03060(Protein export)	K03217	NA	BnaA09g19420D [Brassica napus]	3.54815	4.03108	3.32483	0.619984	0.475469	0.401265	7.28532	2.86499	7.6229e-05	0.00107263	up	yes
MSTRG.17518	BraA10g030830.3C	BraA10g030830.3C	GO:0003677(DNA binding);GO:0003700(transcription factor activity, sequence-specific DNA binding);GO:0005634(nucleus);GO:0006351(transcription, DNA-templated);GO:0006355(regulation of transcription, DNA-templated)	NA	NA	NA	PREDICTED: transcription factor DIVARICATA [Brassica rapa]	0.156057	0.047836	0.089529	4.79323	6.27517	0.046071	0.0264	-5.24332	7.718e-05	0.00108439	down	yes
BraA03g000720.3C	BraA03g000720.3C	BraA03g000720.3C	GO:0003677(DNA binding);GO:0003700(transcription factor activity, sequence-specific DNA binding);GO:0005634(nucleus);GO:0006351(transcription, DNA-templated);GO:0006355(regulation of transcription, DNA-templated);GO:0046872(metal ion binding)	04712(Circadian rhythm - plant)	K16222	NA	PREDICTED: dof zinc finger protein DOF5.1-like [Brassica rapa]	0.017906	1.67602	0.652771	0	0.01706	0	137.556	7.10387	7.7219e-05	0.00108439	up	yes
MSTRG.4730	BraA03g030540.3C	BraA03g030540.3C	GO:0005739(mitochondrion);GO:0005773(vacuole);GO:0005774(vacuolar membrane);GO:0005886(plasma membrane);GO:0009506(plasmodesma);GO:0016020(membrane);GO:0050832(defense response to fungus)	NA	NA	NA	PREDICTED: hypersensitive-induced response protein 3-like [Brassica rapa]	0.114031	0.125065	0.277581	2.16996	1.91066	1.20436	0.0977632	-3.35456	7.72932e-05	0.00108472	down	yes
MSTRG.1726	BraA01g044790.3C	BraA01g044790.3C	GO:0005634(nucleus);GO:0010088(phloem development);GO:0042803(protein homodimerization activity);GO:0043621(protein self-association)	NA	NA	NA	PREDICTED: protein SIEVE ELEMENT OCCLUSION B [Brassica rapa]	2.07418	2.2213	2.04256	5.10296	5.41908	5.0945	0.405854	-1.30097	7.78012e-05	0.0010904	down	yes
BraA10g007880.3C	BraA10g007880.3C	BraA10g007880.3C	GO:0005524(ATP binding);GO:0005783(endoplasmic reticulum);GO:0005794(Golgi apparatus);GO:0005886(plasma membrane);GO:0009506(plasmodesma);GO:0009737(response to abscisic acid);GO:0016021(integral component of membrane);GO:0016887(ATPase activity);GO:0051365(cellular response to potassium ion starvation)	03050(Proteasome)	K03063	NA	PREDICTED: AAA-ATPase At1g43910 [Brassica rapa]	2.59089	3.37331	2.6526	0.647412	0.510762	0.234487	6.18729	2.62931	7.86734e-05	0.0011006	up	yes
MSTRG.9245	BraA06g009450.3C	MSTRG.9245.1	NA	NA	NA	NA		2.40326	4.58142	2.50192	8.54562	7.96999	7.94093	0.387896	-1.36626	7.87465e-05	0.0011006	down	yes
BraA06g033470.3C	BraA06g033470.3C	BraA06g033470.3C	GO:0016021(integral component of membrane);GO:0042626(ATPase activity, coupled to transmembrane movement of substances);GO:0055085(transmembrane transport)	02010(ABC transporters)	K05658	EC:3.6.3.44	Retrovirus-related Pol polyprotein from transposon TNT 1-94 [Noccaea caerulescens]	0	0.993352	1.12131	0	0	0	inf	inf	7.93662e-05	0.00110721	up	yes
MSTRG.5882		MSTRG.5882.1	NA	NA	NA	NA		122.835	164.569	376.097	459.49	456.585	618.481	0.432373	-1.20965	8.07582e-05	0.00112219	down	yes
BraA04g006040.3C	BraA04g006040.3C	BraA04g006040.3C	GO:0005524(ATP binding);GO:0006468(protein phosphorylation);GO:0016021(integral component of membrane);GO:0016301(kinase activity);GO:0016310(phosphorylation)	04626(Plant-pathogen interaction)	K13436	EC:2.7.11.1	PREDICTED: non-functional pseudokinase ZED1-like [Brassica rapa]	1.00377	0.645232	0	0	0	0	inf	inf	8.25852e-05	0.00114562	up	yes
MSTRG.8873	BraA06g002370.3C	BraA06g002370.3C	GO:0005783(endoplasmic reticulum);GO:0005788(endoplasmic reticulum lumen);GO:0005886(plasma membrane);GO:0006508(proteolysis);GO:0008152(metabolic process);GO:0008237(metallopeptidase activity);GO:0009507(chloroplast);GO:0009611(response to wounding);GO:0010179(IAA-Ala conjugate hydrolase activity)	NA	NA	NA	PREDICTED: IAA-amino acid hydrolase ILR1-like 4 [Brassica rapa]	5.77424	5.78113	5.74434	12.913	12.293	10.8174	0.480236	-1.05818	8.32302e-05	0.00115351	down	yes
MSTRG.10146	BraA06g033090.3C	BraA06g033090.3C	GO:0004407(histone deacetylase activity);GO:0005634(nucleus);GO:0006351(transcription, DNA-templated);GO:0006355(regulation of transcription, DNA-templated);GO:0016575(histone deacetylation);GO:0032041(NAD-dependent histone deacetylase activity (H3-K14 specific))	NA	NA	NA	PREDICTED: histone deacetylase 2, partial [Brassica rapa]	2.31089	1.85764	2.1606	7.27374	6.1885	8.51243	0.288019	-1.79576	8.38054e-05	0.00116072	down	yes
MSTRG.6015	BraA04g004080.3C	MSTRG.6015.2;BraA04g004080.3C	GO:0003735(structural constituent of ribosome);GO:0005737(cytoplasm);GO:0005829(cytosol);GO:0005840(ribosome);GO:0006412(translation);GO:0016020(membrane);GO:0022626(cytosolic ribosome);GO:0022627(cytosolic small ribosomal subunit);GO:0042254(ribosome biogenesis)	03010(Ribosome)	K02976	NA	BnaA04g02520D [Brassica napus]	23.744	22.4336	18.7401	10.3336	9.22215	10.4678	2.16223	1.11252	8.42668e-05	0.00116635	up	yes
BraA07g040690.3C	BraA07g040690.3C	BraA07g040690.3C	GO:0005739(mitochondrion);GO:0006631(fatty acid metabolic process);GO:0016874(ligase activity)	00360(Phenylalanine metabolism);00130(Ubiquinone and other terpenoid-quinone biosynthesis);00940(Phenylpropanoid biosynthesis)	K01904	EC:6.2.1.12	PREDICTED: probable acyl-activating enzyme 4 [Brassica rapa]	0	0	0	0.53344	0.469609	0	-inf	-inf	8.44307e-05	0.00116786	down	yes
MSTRG.2418	BraA02g016610.3C	MSTRG.2418.1;BraA02g016610.3C	GO:0005576(extracellular region)	NA	NA	NA	PREDICTED: uncharacterized protein LOC103852230 [Brassica rapa]	3.16625	4.84018	7.14094	1.17394	0.791056	1.0904	4.95759	2.30964	8.49608e-05	0.00117442	up	yes
BraA09g004440.3C	BraA09g004440.3C	BraA09g004440.3C	GO:0005634(nucleus);GO:0008150(biological_process)	NA	NA	NA	PREDICTED: F-box/kelch-repeat protein At4g39550-like [Brassica rapa]	0.68955	0	0.807649	0	0	0	inf	inf	8.55296e-05	0.00118151	up	yes
MSTRG.12263	BraA07g041610.3C	BraA07g041610.3C	GO:0005515(protein binding);GO:0005739(mitochondrion);GO:0005783(endoplasmic reticulum);GO:0006744(ubiquinone biosynthetic process);GO:0008299(isoprenoid biosynthetic process);GO:0009536(plastid);GO:0010236(plastoquinone biosynthetic process);GO:0015979(photosynthesis);GO:0046872(metal ion binding);GO:0050347(trans-octaprenyltranstransferase activity);GO:0052924(all-trans-nonaprenyl-diphosphate s…	00900(Terpenoid backbone biosynthesis)	K05356	EC:2.5.1.84;EC:2.5.1.85	PREDICTED: solanesyl diphosphate synthase 1 [Brassica rapa]	13.1041	15.4558	16.5608	7.01421	7.48078	7.70047	2.03288	1.02353	8.57259e-05	0.00118345	up	yes
MSTRG.4556	BraA03g026980.3C	BraA03g026980.3C	GO:0003690(double-stranded DNA binding);GO:0005739(mitochondrion);GO:0006355(regulation of transcription, DNA-templated);GO:0009507(chloroplast)	NA	NA	NA	PREDICTED: uncharacterized protein LOC103858528 isoform X1 [Brassica rapa]	22.6238	1.43182	0.256424	0.006507	0.248991	0	95.1557	6.57222	8.68486e-05	0.00119476	up	yes
MSTRG.2170	BraA02g009430.3C	BraA02g009430.3C	GO:0004679(AMP-activated protein kinase activity);GO:0005515(protein binding);GO:0005524(ATP binding);GO:0005737(cytoplasm);GO:0005975(carbohydrate metabolic process);GO:0006633(fatty acid biosynthetic process);GO:0009744(response to sucrose);GO:0016301(kinase activity);GO:0016310(phosphorylation);GO:0019887(protein kinase regulator activity);GO:0042128(nitrate assimilation);GO:0043562(cellular r…	NA	NA	NA	PREDICTED: SNF1-related protein kinase regulatory subunit beta-1-like [Brassica rapa]	1.24643	1.43819	0.91315	5.9033	5.81674	5.30032	0.21138	-2.24209	8.68751e-05	0.00119476	down	yes
MSTRG.8710	BraA05g041710.3C	MSTRG.8710.1;BraA05g041710.3C	GO:0004364(glutathione transferase activity);GO:0005737(cytoplasm);GO:0005829(cytosol);GO:0006749(glutathione metabolic process);GO:0006979(response to oxidative stress);GO:0009407(toxin catabolic process);GO:0009636(response to toxic substance)	00480(Glutathione metabolism)	K00799	EC:2.5.1.18	PREDICTED: glutathione S-transferase F11 [Brassica rapa]	17.6603	12.1855	15.7101	6.56974	5.7769	8.03988	2.23461	1.16003	8.68834e-05	0.00119476	up	yes
BraA07g023990.3C	BraA07g023990.3C	BraA07g023990.3C	GO:0005634(nucleus);GO:0008150(biological_process)	NA	NA	NA	PREDICTED: uncharacterized protein LOC103830224 [Brassica rapa]	2.93246	3.79704	3.88732	0.638539	0.840763	0.739508	4.78491	2.25849	8.75081e-05	0.00120179	up	yes
BraA06g029090.3C	BraA06g029090.3C	BraA06g029090.3C	GO:0003674(molecular_function);GO:0005739(mitochondrion);GO:0008150(biological_process)	NA	NA	NA	PREDICTED: uncharacterized protein LOC108872180 [Brassica rapa]	2.37299	0	2.35895	0	0	0	inf	inf	8.75842e-05	0.00120205	up	yes
MSTRG.10091	BraA06g031680.3C	BraA06g031680.3C;MSTRG.10091.1	GO:0003677(DNA binding);GO:0005515(protein binding);GO:0005634(nucleus);GO:0006275(regulation of DNA replication);GO:0006355(regulation of transcription, DNA-templated);GO:0008270(zinc ion binding);GO:0009901(anther dehiscence);GO:0046976(histone methyltransferase activity (H3-K27 specific));GO:0051726(regulation of cell cycle);GO:0070734(histone H3-K27 methylation)	NA	NA	NA	PREDICTED: histone-lysine N-methyltransferase ATXR6 [Brassica rapa]	9.32314	10.8885	10.236	3.20323	3.14148	4.91048	2.70521	1.43574	8.93847e-05	0.00122123	up	yes
MSTRG.10920	BraA07g008690.3C	BraA07g008690.3C	GO:0005737(cytoplasm);GO:0016787(hydrolase activity)	01200(Carbon metabolism);00640(Propanoate metabolism);00280(Valine, leucine and isoleucine degradation);00410(beta-Alanine metabolism)	K05605	EC:3.1.2.4	PREDICTED: probable esterase KAI2 [Brassica rapa]	3.70151	4.05147	4.07209	0.729247	0.640376	0.559078	6.13111	2.61615	9.12567e-05	0.00124373	up	yes
BraA09g003910.3C	BraA09g003910.3C	BraA09g003910.3C	GO:0004497(monooxygenase activity);GO:0005506(iron ion binding);GO:0005576(extracellular region);GO:0007275(multicellular organism development);GO:0010268(brassinosteroid homeostasis);GO:0016021(integral component of membrane);GO:0016125(sterol metabolic process);GO:0016132(brassinosteroid biosynthetic process);GO:0016705(oxidoreductase activity, acting on paired donors, with incorporation or red…	00905(Brassinosteroid biosynthesis)	K12640	EC:1.14.-.-	PREDICTED: cytochrome P450 85A2-like [Brassica napus]	1.08487	0.498846	0.793581	0.076514	0.076732	0.035106	12.6216	3.65782	9.12666e-05	0.00124373	up	yes
MSTRG.7230	BraA05g004880.3C	BraA05g004880.3C	GO:0005576(extracellular region);GO:0005618(cell wall);GO:0009826(unidimensional cell growth);GO:0009828(plant-type cell wall loosening);GO:0009831(plant-type cell wall modification involved in multidimensional cell growth);GO:0016020(membrane);GO:0019953(sexual reproduction)	NA	NA	NA	putative expansin-B2 [Brassica rapa]	9.61778	6.82006	6.53261	2.28133	1.05974	1.51848	4.72686	2.24088	9.1721e-05	0.00124912	up	yes
MSTRG.9415	BraA06g013690.3C	MSTRG.9415.1;BraA06g013690.3C	GO:0003700(transcription factor activity, sequence-specific DNA binding);GO:0005634(nucleus);GO:0006351(transcription, DNA-templated);GO:0006355(regulation of transcription, DNA-templated);GO:0008289(lipid binding);GO:0010091(trichome branching);GO:0043565(sequence-specific DNA binding);GO:0048497(maintenance of floral organ identity)	NA	NA	NA	PREDICTED: homeobox-leucine zipper protein HDG12 [Brassica rapa]	5.55833	5.72957	6.26697	2.44014	2.86303	2.2709	2.31776	1.21273	9.24006e-05	0.00125514	up	yes
BraA03g033010.3C	BraA03g033010.3C	BraA03g033010.3C	GO:0005575(cellular_component);GO:0008150(biological_process)	NA	NA	NA	PREDICTED: pentatricopeptide repeat-containing protein At3g06920 [Brassica rapa]	1.53187	0	0.255291	0	1e-06	0	1787158	20.7692	9.25843e-05	0.00125646	up	yes
BraA10g003970.3C	BraA10g003970.3C	BraA10g003970.3C	GO:0008150(biological_process);GO:0016021(integral component of membrane);GO:0016757(transferase activity, transferring glycosyl groups)	NA	NA	NA	PREDICTED: uncharacterized protein LOC106370129 [Brassica napus]	2.28449	2.45284	2.64105	0.15665	0.465198	0.334127	7.71817	2.94826	9.35683e-05	0.00126775	up	yes
MSTRG.7609	BraA05g013820.3C	MSTRG.7609.1	NA	NA	NA	NA		12.4806	11.8326	12.8627	5.07437	4.64117	5.59351	2.42836	1.27998	9.51371e-05	0.00128572	up	yes
MSTRG.8907	BraA06g003230.3C	BraA06g003230.3C	GO:0005634(nucleus);GO:0005739(mitochondrion);GO:0009507(chloroplast);GO:0016491(oxidoreductase activity);GO:0016657(oxidoreductase activity, acting on NAD(P)H, nitrogenous group as acceptor)	NA	NA	NA	PREDICTED: uncharacterized protein LOC103871342 [Brassica rapa]	6.44374	2.77378	0	0.05148	1e-06	0	179.047	7.48419	9.62632e-05	0.00129762	up	yes
MSTRG.2713	BraA02g025820.3C	MSTRG.2713.1;BraA02g025820.3C	GO:0000287(magnesium ion binding);GO:0003862(3-isopropylmalate dehydrogenase activity);GO:0009098(leucine biosynthetic process);GO:0009507(chloroplast);GO:0009536(plastid);GO:0009570(chloroplast stroma);GO:0009941(chloroplast envelope);GO:0051287(NAD binding);GO:0055114(oxidation-reduction process)	01210(2-Oxocarboxylic acid metabolism);01230(Biosynthesis of amino acids);00660(C5-Branched dibasic acid metabolism);00290(Valine, leucine and isoleucine biosynthesis)	K00052	EC:1.1.1.85	BnaA02g19650D [Brassica napus]	4.49034	4.14235	4.33621	9.75862	9.12924	9.15923	0.462397	-1.1128	9.82031e-05	0.00131957	down	yes
MSTRG.2574	BraA02g021420.3C	BraA02g021420.3C;MSTRG.2574.1	GO:0004427(inorganic diphosphatase activity);GO:0005634(nucleus);GO:0016036(cellular response to phosphate starvation);GO:0016462(pyrophosphatase activity);GO:0016791(phosphatase activity);GO:0046872(metal ion binding);GO:0051262(protein tetramerization)	00750(Vitamin B6 metabolism)	K13248	EC:3.1.3.74	PREDICTED: inorganic pyrophosphatase 1 [Brassica rapa]	15.1913	13.2177	12.0352	6.08855	6.19655	6.12708	2.1966	1.13528	9.94579e-05	0.00133305	up	yes
BraA09g002480.3C	BraA09g002480.3C	BraA09g002480.3C	GO:0003677(DNA binding);GO:0003700(transcription factor activity, sequence-specific DNA binding);GO:0005634(nucleus);GO:0005886(plasma membrane);GO:0006351(transcription, DNA-templated);GO:0007275(multicellular organism development);GO:0016021(integral component of membrane);GO:0045893(positive regulation of transcription, DNA-templated)	NA	NA	NA	BnaCnng01530D [Brassica napus]	1.64436	1.49425	2.15035	0.234873	0.108535	0.199811	9.73633	3.28338	9.95686e-05	0.00133369	up	yes
MSTRG.13128	BraA08g022960.3C	MSTRG.13128.1	NA	NA	NA	NA		12.6317	12.4885	3.7116	3.02828	2.08728	1.64987	4.26163	2.09141	0.000100074	0.00133877	up	yes
MSTRG.12393	BraA08g001340.3C	BraA08g001340.3C	GO:0001666(response to hypoxia);GO:0003677(DNA binding);GO:0003700(transcription factor activity, sequence-specific DNA binding);GO:0005515(protein binding);GO:0005634(nucleus);GO:0005886(plasma membrane);GO:0006351(transcription, DNA-templated);GO:0006355(regulation of transcription, DNA-templated);GO:0009873(ethylene-activated signaling pathway);GO:0070483(detection of hypoxia)	04626(Plant-pathogen interaction)	K13434	NA	PREDICTED: ethylene-responsive transcription factor RAP2-12 [Brassica rapa]	9.98516	10.8345	10.6301	1.89604	4.15628	3.41093	3.32335	1.73264	0.000100179	0.00133933	up	yes
BraA07g000880.3C	BraA07g000880.3C	BraA07g000880.3C	GO:0003723(RNA binding);GO:0003968(RNA-directed RNA polymerase activity);GO:0005575(cellular_component);GO:0016441(posttranscriptional gene silencing);GO:0031047(gene silencing by RNA)	NA	NA	NA	BnaA07g00770D [Brassica napus]	1.70172	1.8004	1.66224	0.423404	0.334156	0.284221	4.95725	2.30954	0.000100311	0.00134024	up	yes
BraA10g026020.3C	BraA10g026020.3C	BraA10g026020.3C	GO:0003677(DNA binding);GO:0003700(transcription factor activity, sequence-specific DNA binding);GO:0005634(nucleus);GO:0009938(negative regulation of gibberellic acid mediated signaling pathway);GO:0010051(xylem and phloem pattern formation);GO:0010252(auxin homeostasis);GO:0045893(positive regulation of transcription, DNA-templated);GO:0046982(protein heterodimerization activity);GO:0048479(sty…	NA	NA	NA	PREDICTED: protein LATERAL ROOT PRIMORDIUM 1-like [Brassica napus]	4.14761	4.29408	3.97844	0.839479	1.09208	0.837954	4.48459	2.16498	0.000101223	0.00135024	up	yes
BraA06g027590.3C	BraA06g027590.3C	BraA06g027590.3C	GO:0004601(peroxidase activity);GO:0005576(extracellular region);GO:0006979(response to oxidative stress);GO:0016020(membrane);GO:0020037(heme binding);GO:0042744(hydrogen peroxide catabolic process);GO:0046872(metal ion binding);GO:0055114(oxidation-reduction process)	00940(Phenylpropanoid biosynthesis)	K00430	EC:1.11.1.7	PREDICTED: peroxidase 70 [Brassica rapa]	1.48066	2.34298	2.2718	0.053565	0.106495	0.348005	11.9973	3.58464	0.000101749	0.00135549	up	yes
MSTRG.1616	BraA01g042180.3C	MSTRG.1616.1	NA	NA	NA	NA		5.1596	5.82003	6.69375	1.59604	1.36516	0.353009	5.33261	2.41484	0.000103263	0.00137361	up	yes
BraA08g031640.3C	BraA08g031640.3C	BraA08g031640.3C	GO:0004674(protein serine/threonine kinase activity);GO:0005886(plasma membrane);GO:0006468(protein phosphorylation);GO:0006952(defense response);GO:0009506(plasmodesma)	00520(Amino sugar and nucleotide sugar metabolism)	K01183	EC:3.2.1.14	PREDICTED: G-type lectin S-receptor-like serine/threonine-protein kinase RKS1 [Brassica rapa]	1.24122	1.2684	1.02581	0.106066	0.131981	0.243719	7.33848	2.87548	0.00010487	0.00139324	up	yes
MSTRG.6362	BraA04g014140.3C	BraA04g014140.3C	GO:0004616(phosphogluconate dehydrogenase (decarboxylating) activity);GO:0005515(protein binding);GO:0005737(cytoplasm);GO:0005739(mitochondrion);GO:0005829(cytosol);GO:0008114(phosphogluconate 2-dehydrogenase activity);GO:0009051(pentose-phosphate shunt, oxidative branch);GO:0009506(plasmodesma);GO:0009507(chloroplast);GO:0009536(plastid);GO:0009570(chloroplast stroma);GO:0009744(response to suc…	01200(Carbon metabolism);00030(Pentose phosphate pathway);00480(Glutathione metabolism)	K00033	EC:1.1.1.44;EC:1.1.1.343	PREDICTED: 6-phosphogluconate dehydrogenase, decarboxylating 2, chloroplastic [Brassica rapa]	18.693	9.16024	8.31984	26.8251	23.6109	23.0508	0.49224	-1.02257	0.000104985	0.0013939	down	yes
BraA04g003570.3C	BraA04g003570.3C	BraA04g003570.3C	GO:0005773(vacuole);GO:0005783(endoplasmic reticulum);GO:0009058(biosynthetic process);GO:0009507(chloroplast);GO:0009821(alkaloid biosynthetic process);GO:0016844(strictosidine synthase activity)	00901(Indole alkaloid biosynthesis)	K01757	EC:4.3.3.2	PREDICTED: protein STRICTOSIDINE SYNTHASE-LIKE 9-like [Brassica rapa]	0.032627	0.023811	0.053763	0.738628	0.632373	0.356554	0.0637902	-3.97052	0.000107418	0.00142264	down	yes
[truncated: 1,043 more rows]

## Sheet: Table S7
Table S7 List of specifically expressed genes identified by transcriptome profiling
Gene_id	Gene_name	Transcript_id	GO	KEGG	KO_ENTRY	EC	Description	FPKM.EB1	FPKM.EB2	FPKM.EB3	FPKM.WT1	FPKM.WT2	FPKM.WT3	fc	log2(fc)	pval	qval	Regulation	Significant
[truncated: 151 more rows]

## Sheet: Table S8
Table S8 List of significantly enriched GO terms identified by transcriptome profiling
GO_ID	GO_Term	GO_function	GO_class	Genes	S gene number	TS gene number	B gene number	TB gene number	pvalue
[truncated: 272 more rows]

## Sheet: Table S9
Table S9 List of significantly enriched KEGG metabolic pathways
[truncated: 20 more rows]

[truncated: 2 more sheets: Table 10, Table 11]
